# Supplementary material for: Transcriptome analysis and identification of genes associated with ω-3 fatty acid biosynthesis in Perilla frutescens (L.) var. frutescens
Source: BMC Genomics. 2016 Jun 24;17:474. doi: 10.1186/s12864-016-2805-0 (PMC4920993; doi:10.1186/s12864-016-2805-0)
Supplement: Additional file 1: — Table S1. Fatty acid composition of perilla developing seeds and leaves. All data are averages of three measurements ± SE. Table S2. Statistical summary of de novo transcriptome assembly and annotation. Table S3. Annotation of 54,079 perilla representative transcripts and their expression in developing seeds and leaf. Transcripts represents as Locus. Raw read count and normalized read count were represented as expression level for each developing seeds and leaves samples. Table S4. Nucleotide sequences of 54,079 perilla representative transcripts in FASTA format. Table S5. Gene ontology analysis of DEG cluster 3, 4, 5 and 10 transcripts of perilla. Table S6. List of gene products for the top 50 DEGs in Cluster 3, 4, 5 and 10. Table S7. Number of identified genes involved in acyl-lipid metabolism of perilla transcriptome. Table S8. List of expressed genes involved in fatty acid and TAG biosynthesis in perilla. Table S9. Information of perilla gene primers (5′ → 3′) used in the qPCR analysis and cDNA cloning. (ZIP 27440 kb) [file 12864_2016_2805_MOESM1_ESM.zip › Table S3_Kim et al.xlsx]

## Sheet: Table S3
Table S3. Annotation of 54,079 Perilla representative transcripts and their expression in developing seeds and leaf.
Transcript ID	Raw read count														Normalized read count														Description (Phytozome plant DB)
	seed1W_1	seed1W_2	seed2W_1	seed2W_2	seed3W_1	seed3W_2	new_seed3W_1	new_seed3W_2	seed4W_1	seed4W_2	leaf_1	leaf_2	new_leaf_1	new_leaf_2	seed1W_1	seed1W_2	seed2W_1	seed2W_2	seed3W_1	seed3W_2	new_seed3W_1	new_seed3W_2	seed4W_1	seed4W_2	leaf_1	leaf_2	new_leaf_1	new_leaf_2	BestMatch proteinID	species	Expect	Identities	pfam	panther	kog	ecNum	Kegg	GO number	TAIR	TAIRsymbol	TAIRdesc
Locus_1_Transcript_9/16_Confidence_0.259_Length_1436	1861	1869	1038	1036	424	416	455	451	628	621	655	667	703	716	1224	1215	821	813	672	648	656	640	676	611	673	649	659	628	mgv1a003368m|PACid:17683969	M.guttatus	1e-130	85.27	PF02535	PTHR11065:SF5,PTHR11065	KOG2474			GO:0046873,GO:0030001,GO:0055085,GO:0016020	AT3G08650.2		ZIP metal ion transporter family
Locus_2_Transcript_6/10_Confidence_0.429_Length_2451	7841	7839	3510	3482	1772	1738	1957	1928	2348	2347	3385	3360	3737	3712	5157	5092	2775	2729	2803	2701	2818	2730	2524	2308	3475	3265	3499	3254	mgv1a003468m|PACid:17675734	M.guttatus	0	94.65	PF02990	PTHR10766:SF7,PTHR10766	KOG1277			GO:0016021	AT1G10950.1	AtTMN1,TMN1	transmembrane nine 1
Locus_3_Transcript_3/6_Confidence_0.571_Length_1544	3070	3075	1055	1064	740	737	808	804	544	539	719	705	802	786	2020	1998	835	834	1172	1146	1164	1139	586	531	739	686	752	690	evm.model.supercontig_49.34|PACid:16421102	C.papaya	6e-117	79.13	PF03168						AT1G45688.1
Locus_4_Transcript_3/5_Confidence_0.600_Length_1344	21328	21297	4748	4700	1526	1507	1677	1650	4120	4104	9871	9769	10782	10686	14026	13834	3754	3684	2414	2342	2415	2337	4428	4035	10131	9490	10095	9367	mgv1a005403m|PACid:17692255	M.guttatus	0	94.43	PF05221,PF00670	PTHR23420	KOG1370	3.3.1.1	K01251	GO:0004013,GO:0006730	AT4G13940.1	ATSAHH1,EMB1395,HOG1,MEE58,SAHH1	S-adenosyl-L-homocysteine hydrolase
Locus_5_Transcript_1/6_Confidence_0.714_Length_598	102	106	320	345	136	137	164	158	118	117	10	10	10	10	68	70	254	271	217	214	237	225	128	116	11	11	10	10	Solyc01g111100.2.1|PACid:27302662	S.lycopersicum	2e-61	94.74	PF04853						AT4G34860.1		Plant neutral invertase family protein
Locus_6_Transcript_3/3_Confidence_0.143_Length_908	1164	1146	484	466	293	288	318	312	606	605	837	824	921	904	766	745	383	366	465	449	459	443	652	596	860	801	863	793	mgv1a022200m|PACid:17675297	M.guttatus	2e-54	67.24							AT1G13360.1
Locus_7_Transcript_7/7_Confidence_0.056_Length_2634	1720	1715	1480	1460	696	696	769	771	560	559	1111	1109	1247	1246	1132	1115	1171	1145	1102	1082	1108	1093	603	550	1141	1078	1168	1093	GSVIVT01019643001|PACid:17829231	V.vinifera	0	76.1	PF00069	PTHR24361,PTHR24361:SF72	KOG0582			GO:0004672,GO:0005524,GO:0006468	AT4G10730.1		Protein kinase superfamily protein
Locus_8_Transcript_6/24_Confidence_0.468_Length_2885	8010	8071	5680	5658	1963	1957	2153	2147	7557	7536	716	712	799	796	5268	5243	4490	4434	3105	3041	3100	3040	8122	7408	736	693	749	699	PGSC0003DMP400025531|PACid:24393140	S.tuberosum	1e-70	61.08	PF00097,PF05495	PTHR21319	KOG1940			GO:0008270	AT5G25560.1		CHY-type/CTCHY-type/RING-type Zinc finger protein
Locus_9_Transcript_1/2_Confidence_0.500_Length_683	7078	8490	10673	10852	5766	6199	6480	6947	10969	11861	5005	6142	5584	6923	4655	5515	8437	8504	9119	9629	9328	9835	11788	11659	5137	5967	5229	6069	Lus10033806|PACid:23172778	L.usitatissimum	2e-53	97.09	PF01176	PTHR21668	KOG3403		K03236	GO:0003723,GO:0003743,GO:0006413	AT2G04520.1		Nucleic acid-binding, OB-fold-like protein
Locus_10_Transcript_2/3_Confidence_0.429_Length_1045	585	589	322	322	125	128	131	138	145	141	294	295	330	328	385	383	255	253	199	200	190	197	157	140	303	288	310	288	mgv1a004144m|PACid:17697448	M.guttatus	4e-93	82.35	PF09265,PF01565	PTHR13878:SF18,PTHR13878	KOG1231	1.5.99.12	K00279	GO:0016491,GO:0050660,GO:0019139,GO:0009690,GO:0055114,GO:0008762	AT2G41510.1	ATCKX1,CKX1	cytokinin oxidase/dehydrogenase 1
Locus_11_Transcript_3/4_Confidence_0.500_Length_490	249	247	85	92	50	48	54	53	61	49	103	98	116	106	164	161	68	73	81	76	79	76	67	49	107	96	110	94	mgv1a004144m|PACid:17697448	M.guttatus	6e-76	85.98	PF09265,PF01565	PTHR13878:SF18,PTHR13878	KOG1231	1.5.99.12	K00279	GO:0016491,GO:0050660,GO:0019139,GO:0009690,GO:0055114,GO:0008762	AT2G41510.1	ATCKX1,CKX1	cytokinin oxidase/dehydrogenase 1
Locus_12_Transcript_7/8_Confidence_0.444_Length_1106	20327	20600	5908	6090	297	280	355	309	1551	1924	515	538	607	640	13368	13381	4671	4773	471	436	512	439	1668	1892	530	524	569	562	mgv1a013072m|PACid:17689740	M.guttatus	2e-91	84.21	PF00190					GO:0045735	AT3G05950.1		RmlC-like cupins superfamily protein
Locus_13_Transcript_20/28_Confidence_0.333_Length_3140	2335	2352	1360	1339	629	628	698	694	611	609	1368	1369	1513	1513	1536	1528	1076	1050	996	977	1006	984	658	600	1405	1331	1417	1327	mgv1a004958m|PACid:17679718	M.guttatus	0	83.76							AT5G23490.1
Locus_14_Transcript_14/14_Confidence_0.100_Length_3124	480	471	390	385	164	172	183	191	57	58	168	164	187	185	316	307	309	302	261	269	265	272	62	58	173	160	176	163	mgv1a001254m|PACid:17676662	M.guttatus	0	63.06							AT2G17550.2
Locus_15_Transcript_4/4_Confidence_0.000_Length_1854	2273	2274	1435	1436	770	772	847	851	2627	2613	3656	3651	4033	4023	1495	1478	1135	1126	1219	1201	1221	1206	2824	2569	3753	3547	3777	3527	mgv1a007186m|PACid:17675654	M.guttatus	5e-165	75.77	PF05542						AT1G48450.1		Protein of unknown function (DUF760)
Locus_16_Transcript_7/14_Confidence_0.200_Length_1195	3590	3524	4124	4184	1472	1497	1601	1638	2449	2468	4316	4305	4743	4743	2361	2290	3261	3279	2329	2326	2306	2320	2633	2427	4430	4183	4441	4158	mgv1a012976m|PACid:17670540	M.guttatus	3e-120	95.32	PF07650,PF00189	PTHR11760	KOG3181		K02985	GO:0003735,GO:0006412,GO:0005622,GO:0005840,GO:0003723	AT5G35530.1		Ribosomal protein S3 family protein
Locus_17_Transcript_1/1_Confidence_0.500_Length_361	249	269	129	147	84	94	97	106	156	167	77	94	82	105	164	175	103	116	134	148	141	151	169	165	80	92	78	93	26775|PACid:27416904	O.lucimarinus	2e-24	98.18	PF00240,PF11976	PTHR10666	KOG0005		K08770	GO:0005515	AT4G05320.2	UBQ10	polyubiquitin 10
Locus_18_Transcript_5/9_Confidence_0.300_Length_2281	39132	39123	2175	2146	1528	1534	1690	1702	514	522	11478	11507	12688	12677	25734	25413	1720	1682	2418	2384	2434	2411	553	514	11780	11178	11879	11112	mgv1a006187m|PACid:17676247	M.guttatus	2e-178	96.43	PF02773,PF02772,PF00438	PTHR11964	KOG1506	2.5.1.6	K00789	GO:0004478,GO:0006556,GO:0005524	AT2G36880.2	MAT3	methionine adenosyltransferase 3
Locus_19_Transcript_1/1_Confidence_0.000_Length_340	10	9	1	2	4	3	4	3	5	4	8	8	8	8	7	6	2	2	8	6	7	6	6	5	9	9	8	8
Locus_20_Transcript_4/4_Confidence_0.222_Length_978	2538	2514	120	121	8	6	8	6	57	60	43	47	47	49	1670	1634	96	96	14	11	13	10	62	60	45	47	45	44	GSVIVT01001814001|PACid:17817825	V.vinifera	2e-25	55							AT3G01810.1
Locus_21_Transcript_1/14_Confidence_0.684_Length_2280	453	449	326	322	206	206	231	230	310	307	319	315	355	348	299	292	258	253	327	321	334	327	334	303	328	307	333	306	mgv1a000494m|PACid:17688199	M.guttatus	0	78.44							AT3G19870.1
Locus_22_Transcript_1/3_Confidence_0.500_Length_985	1670	1666	510	502	470	465	531	528	1546	1557	1651	1642	1833	1824	1099	1083	404	394	745	724	766	749	1662	1531	1695	1596	1717	1600	mgv1a012006m|PACid:17677266	M.guttatus	5e-94	77.1	PF05562						AT3G50830.1	ATCOR413-PM2,COR413-PM2	cold-regulated 413-plasma membrane 2
Locus_23_Transcript_1/10_Confidence_0.474_Length_1154	4538	4558	4508	4527	1398	1416	1533	1551	2053	2024	5200	5296	5744	5846	2985	2961	3564	3548	2212	2201	2208	2197	2207	1990	5337	5145	5378	5125	cassava4.1_015806m|PACid:17971599	M.esculenta	3e-82	89.81	PF01201	PTHR10394	KOG3283		K02995		AT5G59240.1		Ribosomal protein S8e family protein
Locus_24_Transcript_1/1_Confidence_0.500_Length_209	21	28	119	96	34	29	44	31	25	19	5	9	6	9	14	19	95	76	55	47	65	45	28	20	6	10	7	9
Locus_25_Transcript_1/1_Confidence_0.000_Length_220	23	15	66	70	36	40	39	43	19	20	7	13	8	13	16	10	53	56	59	64	58	62	21	21	8	14	8	12
Locus_26_Transcript_8/12_Confidence_0.175_Length_1181	2302	2291	8953	8969	4036	4039	4416	4410	1897	1872	938	943	1029	1036	1514	1489	7078	7029	6383	6274	6358	6244	2040	1841	964	917	964	909	mgv1a014277m|PACid:17669516	M.guttatus	1e-61	74.85	PF05753	PTHR12861	KOG3317		K13250	GO:0005783,GO:0016021	AT5G14030.3		translocon-associated protein beta (TRAPB) family protein
Locus_27_Transcript_1/1_Confidence_0.000_Length_263	16	19	50	90	29	38	35	42	21	26	4	7	6	8	11	13	40	71	47	61	52	61	24	27	5	8	7	8	Solyc02g094440.2.1|PACid:27288443	S.lycopersicum	9e-11	70.83	PF05753	PTHR12861	KOG3317		K13250	GO:0005783,GO:0016021	AT5G14030.1		translocon-associated protein beta (TRAPB) family protein
Locus_28_Transcript_1/1_Confidence_0.000_Length_233	22	16	74	91	24	23	27	28	18	18	1	6	3	8	15	11	59	72	40	37	40	41	20	19	2	7	4	8
Locus_29_Transcript_1/1_Confidence_0.000_Length_287	22	21	84	78	27	32	32	38	19	18	8	8	10	11	15	14	67	62	44	51	47	55	21	19	9	9	10	11
Locus_30_Transcript_1/1_Confidence_0.000_Length_293	58	75	217	238	58	40	63	42	24	21	23	21	25	23	39	49	172	187	93	64	92	61	27	22	25	21	24	21
Locus_31_Transcript_1/1_Confidence_0.000_Length_207	18	32	84	76	23	18	26	19	10	7	6	6	7	6	12	21	67	60	38	30	39	28	12	8	7	7	7	6
Locus_32_Transcript_2/2_Confidence_0.667_Length_298	639	651	690	676	289	281	311	306	355	365	282	267	313	293	421	424	546	530	459	438	449	435	383	360	290	260	294	258	mgv1a003986m|PACid:17676654	M.guttatus	2e-32	69.84	PF02880,PF02879,PF02878,PF00408	PTHR22573:SF3,PTHR22573	KOG2537	5.4.2.3	K01836	GO:0016868,GO:0005975	AT5G18070.1	DRT101	phosphoglucosamine mutase-related
Locus_33_Transcript_3/4_Confidence_0.889_Length_799	830	839	902	880	422	395	460	427	456	452	402	376	443	417	546	546	714	690	669	615	664	606	491	445	414	366	416	366	mgv1a003986m|PACid:17676654	M.guttatus	2e-30	74.12	PF02880,PF02879,PF02878,PF00408	PTHR22573:SF3,PTHR22573	KOG2537	5.4.2.3	K01836	GO:0016868,GO:0005975	AT5G18070.1	DRT101	phosphoglucosamine mutase-related
Locus_34_Transcript_2/3_Confidence_0.714_Length_288	434	445	452	452	192	208	208	225	219	241	190	201	213	219	286	290	358	355	305	325	301	320	236	238	196	196	200	193	mgv1a003986m|PACid:17676654	M.guttatus	3e-28	76.92	PF02880,PF02879,PF02878,PF00408	PTHR22573:SF3,PTHR22573	KOG2537	5.4.2.3	K01836	GO:0016868,GO:0005975	AT5G18070.1	DRT101	phosphoglucosamine mutase-related
Locus_35_Transcript_7/10_Confidence_0.630_Length_3977	11863	11920	4098	4155	2075	2074	2271	2278	2147	2159	6861	6851	7561	7547	7802	7743	3240	3256	3283	3223	3270	3226	2308	2123	7042	6656	7079	6616	mgv1a000570m|PACid:17682359	M.guttatus	0	92.98	PF03552	PTHR13301:SF25,PTHR13301		2.4.1.12	K10999	GO:0005515,GO:0016760,GO:0030244,GO:0016020	AT5G05170.1	ATCESA3,ATH-B,CESA3,CEV1,IXR1	Cellulose synthase family protein
Locus_36_Transcript_16/17_Confidence_0.500_Length_3457	25625	25635	2515	2525	56	69	64	75	39	57	940	939	1038	1040	16852	16652	1989	1979	90	109	94	108	43	57	966	913	973	912	mgv1a000638m|PACid:17691531	M.guttatus	0	91.54	PF03552	PTHR13301:SF24,PTHR13301		2.4.1.12	K10999	GO:0005515,GO:0016760,GO:0030244,GO:0016020	AT5G17420.1	ATCESA7,CESA7,IRX3,MUR10	Cellulose synthase family protein
Locus_37_Transcript_6/6_Confidence_0.000_Length_3413	645	649	475	478	335	334	368	365	729	734	1648	1657	1823	1833	425	422	376	375	531	520	531	518	784	722	1692	1610	1708	1608	mgv1a000663m|PACid:17679118	M.guttatus	0	72.5	PF01535	PTHR24015					AT5G27270.1	EMB976	Tetratricopeptide repeat (TPR)-like superfamily protein
Locus_38_Transcript_2/4_Confidence_0.625_Length_1977	3881	3856	1096	1113	395	395	431	430	1445	1437	679	681	745	745	2553	2505	867	873	626	615	622	610	1554	1413	698	662	698	654	mgv1a007020m|PACid:17697508	M.guttatus	2e-159	71.83	PF03822,PF00069	PTHR24343:SF45,PTHR24343	KOG0583			GO:0007165,GO:0004672,GO:0005524,GO:0006468	AT2G30360.1	CIPK11,PKS5,SIP4,SNRK3.22	SOS3-interacting protein 4
Locus_39_Transcript_4/5_Confidence_0.538_Length_2162	4598	4593	4183	4148	2535	2531	2781	2784	2557	2510	1807	1803	1999	2001	3024	2984	3307	3251	4010	3932	4004	3942	2749	2468	1855	1752	1872	1755	mgv1a003476m|PACid:17669900	M.guttatus	1e-156	83.43	PF03765,PF00650	PTHR23324:SF4,PTHR23324	KOG1471				AT1G72160.1		Sec14p-like phosphatidylinositol transfer family protein
Locus_40_Transcript_2/4_Confidence_0.556_Length_2053	353	359	242	240	54	50	60	56	11	12	154	156	171	173	233	234	192	189	87	79	88	81	13	13	159	152	161	153	mgv1a003459m|PACid:17676098	M.guttatus	0	61.44	PF02893,PF00168	PTHR23319	KOG1032			GO:0005515	AT3G59660.1		C2 domain-containing protein / GRAM domain-containing protein
Locus_41_Transcript_7/15_Confidence_0.481_Length_2136	2012	2005	1134	1129	476	479	525	526	590	593	1083	1077	1189	1180	1324	1303	897	885	754	745	757	746	635	584	1112	1047	1114	1035	mgv1a007375m|PACid:17683263	M.guttatus	1e-165	89.41	PF09668,PF00627,PF00240	PTHR12917:SF1,PTHR12917	KOG0012		K11885	GO:0004190,GO:0006508,GO:0005515	AT3G13235.3		ubiquitin family protein
Locus_42_Transcript_1/3_Confidence_0.667_Length_459	196	189	465	491	156	169	173	186	226	232	174	172	188	189	130	123	368	386	248	264	250	265	244	229	180	168	177	167	mgv1a014147m|PACid:17683248	M.guttatus	6e-21	65.69							AT5G09995.1
Locus_43_Transcript_1/1_Confidence_0.000_Length_235	57	63	34	36	21	24	21	26	18	25	45	43	48	45	38	42	28	29	35	39	32	38	20	26	47	43	46	40
Locus_44_Transcript_20/22_Confidence_0.474_Length_2580	119846	119599	18597	18551	249	248	276	274	97	100	126	124	141	139	78812	77686	14700	14537	395	387	399	389	105	99	130	121	133	123	PGSC0003DMP400017566|PACid:24384899	S.tuberosum	0	61.86	PF05922,PF00082,PF02225	PTHR10795,PTHR10795:SF17				GO:0004252,GO:0006508,GO:0042802,GO:0043086	AT1G20160.1	ATSBT5.2	Subtilisin-like serine endopeptidase family protein
Locus_45_Transcript_1/1_Confidence_0.000_Length_238	287	361	48	76	0	1	0	1	1	0	2	1	2	2	189	235	39	60	2	3	1	3	2	1	3	2	3	3
Locus_46_Transcript_1/1_Confidence_0.500_Length_226	546	714	99	104	1	3	1	3	1	0	1	3	1	3	360	464	79	82	3	6	3	6	2	1	2	4	2	4
Locus_47_Transcript_1/1_Confidence_0.500_Length_341	4789	4747	1630	1635	386	346	424	386	1616	1548	1092	1111	1192	1213	3150	3084	1289	1282	612	539	612	548	1738	1522	1122	1080	1117	1064
Locus_48_Transcript_1/1_Confidence_0.000_Length_425	148	212	2	3	2	0	2	0	0	0	39	64	42	74	98	138	2	3	5	2	4	1	1	1	41	63	40	66
Locus_49_Transcript_8/23_Confidence_0.526_Length_1652	31236	31120	736	746	33	34	36	36	1	6	12347	12322	13584	13554	20542	20215	583	585	54	54	53	52	2	7	12671	11970	12718	11881	mgv1a002070m|PACid:17669983	M.guttatus	1e-142	52.63	PF11594						AT3G01680.1
Locus_50_Transcript_3/11_Confidence_0.438_Length_1469	3557	3575	2316	2326	1238	1223	1346	1340	1935	1927	2862	2897	3167	3199	2340	2323	1831	1823	1959	1901	1939	1898	2080	1895	2938	2815	2966	2805	mgv1a010845m|PACid:17685276	M.guttatus	2e-135	84.11	PF10539						AT3G27090.1		DCD (Development and Cell Death) domain protein
Locus_51_Transcript_12/45_Confidence_0.125_Length_2006	78297	78455	10096	10067	2672	2680	2930	2934	3171	3145	41032	41077	45290	45368	51489	50961	7981	7889	4227	4164	4219	4154	3409	3092	42108	39900	42401	39766	Eucgr.A02126.2|PACid:23563979	E.grandis	0	85.54	PF01717,PF08267	PTHR19960,PTHR19960:SF21	KOG2263	2.1.1.14	K00549	GO:0003871,GO:0009086,GO:0008270,GO:0008652	AT5G17920.1	ATCIMS,ATMETS,ATMS1	Cobalamin-independent synthase family protein
Locus_52_Transcript_1/1_Confidence_0.000_Length_276	57	53	14	15	5	4	6	6	0	1	17	18	18	21	38	35	12	13	9	8	10	10	1	2	18	18	18	19
Locus_53_Transcript_1/1_Confidence_0.000_Length_203	2803	3035	356	343	88	112	92	121	129	124	1376	1597	1517	1748	1844	1972	282	270	141	175	134	173	140	123	1413	1552	1421	1533	mgv1a001746m|PACid:17697314	M.guttatus	3e-32	98.51	PF08267,PF01717	PTHR19960:SF21,PTHR19960	KOG2263	2.1.1.14	K00549	GO:0003871,GO:0009086,GO:0008270,GO:0008652	AT5G17920.2	ATCIMS,ATMETS,ATMS1	Cobalamin-independent synthase family protein
Locus_54_Transcript_7/14_Confidence_0.565_Length_2044	2484	2485	2076	2048	591	586	662	655	193	197	4130	4103	4539	4502	1634	1615	1642	1606	936	912	954	929	208	195	4239	3986	4250	3947	Thecc1EG010834t3|PACid:27461838	T.cacao	0	72.35	PF07732,PF07731,PF00394	PTHR11709:SF31,PTHR11709				GO:0016491,GO:0055114,GO:0005507	AT1G23010.1	LPR1	Cupredoxin superfamily protein
Locus_55_Transcript_6/7_Confidence_0.500_Length_1553	956	953	216	212	130	128	138	136	104	101	393	395	443	444	629	620	172	167	207	200	200	194	113	100	404	385	416	390	PGSC0003DMP400045756|PACid:24408895	S.tuberosum	6e-161	77.25	PF00332	PTHR16631				GO:0004553,GO:0005975	AT2G27500.1		Glycosyl hydrolase superfamily protein
Locus_56_Transcript_1/2_Confidence_0.500_Length_542	2161	2178	2736	2682	1088	1062	1199	1176	3127	3036	3024	3042	3346	3372	1422	1415	2163	2102	1722	1651	1727	1666	3361	2985	3104	2956	3133	2956	evm.model.supercontig_80.72|PACid:16426799	C.papaya	2e-69	91.55	PF00318	PTHR11489,PTHR11489:SF7	KOG0830			GO:0003735,GO:0006412,GO:0005622,GO:0005840,GO:0015935	AT1G72370.2	AP40,P40,RP40,RPSAA	40s ribosomal protein SA
Locus_57_Transcript_4/9_Confidence_0.214_Length_1743	117610	117493	58878	58744	10397	10378	11392	11357	5272	5229	72758	72652	80149	79999	77342	76318	46540	46030	16441	16119	16398	16077	5666	5140	74665	70570	75036	70121	PGSC0003DMP400002369|PACid:24428493	S.tuberosum	0	83.51	PF03953,PF00091	PTHR11588	KOG1376		K07374	GO:0051258,GO:0043234,GO:0003924,GO:0005525,GO:0006184,GO:0007017,GO:0005874	AT4G14960.2	TUA6	Tubulin/FtsZ family protein
Locus_58_Transcript_1/1_Confidence_0.000_Length_291	1	0	18	18	7	5	7	5	3	10	0	1	1	2	1	1	15	15	13	9	12	8	4	11	1	2	2	3
Locus_59_Transcript_1/1_Confidence_0.500_Length_238	3	9	30	38	4	12	6	13	4	5	0	3	1	3	3	6	25	31	8	20	10	20	5	6	1	4	2	4
Locus_60_Transcript_1/1_Confidence_0.000_Length_223	11	19	16	15	7	4	7	4	8	2	2	6	2	6	8	13	13	13	13	8	12	7	10	3	3	7	3	6
Locus_61_Transcript_13/15_Confidence_0.417_Length_2337	979	978	3816	3801	928	921	1009	1001	442	433	327	324	358	357	644	636	3017	2979	1469	1432	1454	1418	476	427	337	316	336	314	mgv1a004409m|PACid:17683355	M.guttatus	0	92.31	PF00365	PTHR13697	KOG2440	2.7.1.11	K00850	GO:0003872,GO:0006096,GO:0005945	AT2G22480.1	PFK5	phosphofructokinase 5
Locus_62_Transcript_1/1_Confidence_0.000_Length_231	16	12	23	14	5	3	7	4	0	0	2	3	2	4	11	8	19	12	9	6	12	7	1	1	3	4	3	4	PGSC0003DMP400032302|PACid:24406654	S.tuberosum	8e-12	87.5	PF03169					GO:0055085	AT5G53550.1	ATYSL3,YSL3	YELLOW STRIPE like 3
Locus_63_Transcript_10/19_Confidence_0.368_Length_2271	13499	18277	23979	28094	11152	14420	12816	16427	12714	17473	9449	14048	10698	15941	8878	11872	18954	22014	17635	22397	18448	23254	13664	17175	9698	13646	10016	13973	mgv1a002464m|PACid:17682083	M.guttatus	0	81.48	PF03169					GO:0055085	AT5G53550.1	ATYSL3,YSL3	YELLOW STRIPE like 3
Locus_64_Transcript_7/12_Confidence_0.000_Length_662	13330	18724	24834	29786	11554	15433	13254	17601	14084	19643	10785	15990	12148	18156	8767	12163	19630	23340	18271	23970	19078	24915	15136	19307	11069	15533	11374	15915
Locus_65_Transcript_1/2_Confidence_0.500_Length_532	363	367	180	168	59	62	63	68	102	111	92	96	103	109	239	239	143	132	95	98	92	98	111	110	95	94	97	96	Glyma11g06410.1|PACid:26295631	G.max	1e-32	82.5	PF00503	PTHR10218:SF90,PTHR10218	KOG0082			GO:0004871,GO:0019001,GO:0007186	AT2G23460.1	ATXLG1,XLG1	extra-large G-protein 1
Locus_66_Transcript_1/1_Confidence_0.000_Length_237	73	98	28	31	9	12	11	14	4	9	34	26	35	28	49	64	23	25	16	20	17	21	5	10	36	26	34	25	PGSC0003DMP400023924|PACid:24388737	S.tuberosum	8e-17	54.43	PF00759	PTHR22298				GO:0004553,GO:0005975	AT5G49720.1	ATGH9A1,DEC,GH9A1,IRX2,KOR,KOR1,RSW2,TSD1	glycosyl hydrolase 9A1
Locus_67_Transcript_1/1_Confidence_0.000_Length_282	31	37	22	15	6	8	7	9	7	7	11	19	11	20	21	25	18	13	11	14	12	14	9	8	12	19	11	18
Locus_68_Transcript_14/17_Confidence_0.577_Length_2529	18386	18451	4678	4676	1770	1775	1962	1967	1140	1165	5478	5489	5995	6006	12091	11985	3698	3665	2800	2758	2825	2786	1226	1146	5623	5333	5613	5265	evm.model.supercontig_17.23|PACid:16410733	C.papaya	0	86.75	PF00759	PTHR22298				GO:0004553,GO:0005975	AT5G49720.1	ATGH9A1,DEC,GH9A1,IRX2,KOR,KOR1,RSW2,TSD1	glycosyl hydrolase 9A1
Locus_69_Transcript_5/5_Confidence_0.125_Length_1604	2516	2462	935	934	367	362	408	404	499	499	869	861	962	954	1655	1600	740	733	582	564	589	573	537	491	893	837	902	837	mgv1a005643m|PACid:17676355	M.guttatus	0	73.19	PF11721						AT4G00300.2		fringe-related protein
Locus_70_Transcript_2/4_Confidence_0.700_Length_1724	6180	7184	9516	10041	4449	5001	4992	5614	4659	5831	3902	5071	4363	5777	4065	4667	7523	7869	7036	7768	7187	7948	5008	5732	4005	4927	4086	5064	mgv1a005333m|PACid:17670989	M.guttatus	0	83.37	PF08472,PF05116	PTHR12526:SF2,PTHR12526				GO:0000287,GO:0050307,GO:0005986	AT2G35840.3		Sucrose-6F-phosphate phosphohydrolase family protein
Locus_71_Transcript_3/5_Confidence_0.583_Length_4214	2191	2196	1514	1505	693	701	764	772	1275	1279	14907	14914	16488	16492	1441	1427	1198	1180	1097	1090	1101	1094	1371	1258	15298	14487	15437	14456	mgv1a007146m|PACid:17670941	M.guttatus	6e-167	76	PF00097	PTHR14155:SF27,PTHR14155					AT4G32600.1		RING/U-box superfamily protein
Locus_72_Transcript_4/9_Confidence_0.348_Length_1595	3118	3124	1503	1492	1270	1292	1390	1412	616	602	5799	5790	6438	6427	2051	2030	1189	1170	2010	2008	2002	2000	663	593	5952	5625	6028	5634	mgv1a006920m|PACid:17671604	M.guttatus	0	91.79	PF00262	PTHR11073:SF2,PTHR11073	KOG0674			GO:0005509	AT1G08450.1	AtCRT3,CRT3,EBS2,PSL1	calreticulin 3
Locus_73_Transcript_2/2_Confidence_0.333_Length_575	9637	9552	4494	4429	268	266	284	281	73	66	21	20	25	24	6338	6205	3553	3471	425	415	410	399	80	66	23	20	24	22	Glyma18g53150.1|PACid:26356376	G.max	3e-19	56.72	PF00234						AT3G18280.1		Bifunctional inhibitor/lipid-transfer protein/seed storage 2S albumin superfamily protein
Locus_74_Transcript_7/7_Confidence_0.133_Length_1715	3275	3258	1048	1060	595	603	644	650	406	398	704	695	772	763	2154	2117	829	831	942	938	928	921	437	392	723	676	724	670	PGSC0003DMP400006467|PACid:24428824	S.tuberosum	0	71.18	PF00171	PTHR11699:SF15,PTHR11699	KOG2456	1.2.1.3	K00128	GO:0016491,GO:0008152,GO:0055114,GO:0006081,GO:0004030	AT4G36250.1	ALDH3F1	aldehyde dehydrogenase 3F1
Locus_75_Transcript_10/19_Confidence_0.317_Length_3645	1767	1789	1567	1569	735	726	795	788	1896	1866	1517	1535	1652	1665	1163	1163	1239	1230	1164	1129	1146	1117	2039	1835	1558	1492	1548	1460	mgv1a001325m|PACid:17685758	M.guttatus	9e-89	41.37						GO:0003676,GO:0008270	AT3G26850.2		histone-lysine N-methyltransferases
Locus_76_Transcript_6/7_Confidence_0.300_Length_1128	709	753	791	792	286	299	306	325	819	870	13017	13328	14377	14722	467	490	626	621	454	466	442	461	881	856	13359	12947	13461	12905	mgv1a011418m|PACid:17670983	M.guttatus	5e-113	72.3	PF00076	PTHR24012:SF56,PTHR24012	KOG0131			GO:0003676	AT4G24770.1	ATRBP31,ATRBP33,CP31,RBP31	31-kDa RNA binding protein
Locus_77_Transcript_1/1_Confidence_0.000_Length_236	4	6	8	7	1	5	1	5	7	3	6	12	7	13	3	5	7	6	3	9	3	8	9	4	7	13	7	12
Locus_78_Transcript_7/10_Confidence_0.538_Length_2631	2703	2728	1869	1853	682	680	747	748	1011	1020	1647	1654	1802	1811	1778	1773	1478	1453	1080	1058	1077	1060	1087	1004	1691	1608	1688	1588	mgv1a001603m|PACid:17679711	M.guttatus	0	84.42	PF02148,PF00627,PF00443	PTHR24006:SF36,PTHR24006	KOG0944	3.1.2.15	K11836	GO:0004221,GO:0006511,GO:0005515,GO:0008270	AT3G20630.1	ATUBP14,PER1,TTN6,UBP14	ubiquitin-specific protease 14
Locus_79_Transcript_6/8_Confidence_0.619_Length_1388	3008	3023	788	807	455	442	498	484	925	893	300	309	337	340	1979	1964	624	633	721	688	718	687	995	879	309	301	316	299	mgv1a001618m|PACid:17693033	M.guttatus	3e-143	59.3	PF03110					GO:0016787,GO:0046872,GO:0003677,GO:0005634	AT5G18830.3	ATSPL7,SPL7	squamosa promoter binding protein-like 7
Locus_80_Transcript_2/2_Confidence_0.333_Length_599	50650	68869	59065	71717	27008	36374	30961	41431	37012	51270	36257	51111	40734	57383	33308	44734	46688	56196	42706	56493	44565	58646	39774	50393	37208	49646	38136	50298
Locus_81_Transcript_1/1_Confidence_0.500_Length_648	2097	1986	760	714	241	258	268	282	1077	1039	624	605	686	667	1380	1291	602	560	383	402	387	401	1158	1022	641	589	643	586	mgv1a013027m|PACid:17682996	M.guttatus	3e-33	69.39	PF05755						AT1G67360.2		Rubber elongation factor protein (REF)
Locus_82_Transcript_2/6_Confidence_0.500_Length_2526	37576	41340	20263	22273	8286	10381	9461	11825	14052	17658	20349	23888	22640	26724	24711	26853	16017	17453	13103	16124	13619	16740	15101	17356	20883	23204	21196	23425	mgv1a002667m|PACid:17690079	M.guttatus	0	94.92	PF00012	PTHR19375	KOG0100		K03283	GO:0005524	AT5G02500.1	AT-HSC70-1,HSC70,HSC70-1,HSP70-1	heat shock cognate protein 70-1
Locus_83_Transcript_1/4_Confidence_0.286_Length_920	7746	7830	1253	1270	134	126	154	147	776	765	1382	1385	1503	1505	5094	5087	991	996	213	197	223	209	835	753	1419	1346	1408	1320	mgv1a015076m|PACid:17692779	M.guttatus	1e-45	72.73	PF07145						AT2G41430.1	CID1,ERD15,LSR1	dehydration-induced protein (ERD15)
Locus_84_Transcript_4/5_Confidence_0.214_Length_4785	13657	13683	5110	5076	2181	2181	2376	2375	1831	1850	6036	6118	6671	6758	8982	8888	4040	3978	3450	3389	3421	3363	1969	1819	6195	5944	6246	5924	mgv1a001019m|PACid:17680277	M.guttatus	0	95.4	PF04053,PF00400	PTHR19876:SF2,PTHR19876	KOG0276			GO:0005198,GO:0006886,GO:0016192,GO:0030117,GO:0005515	AT1G52360.1		Coatomer, beta\' subunit
Locus_85_Transcript_1/1_Confidence_0.500_Length_349	666	679	10	8	0	0	0	0	0	0	0	0	0	0	439	442	9	7	2	2	1	1	1	1	1	1	1	1	Solyc03g114900.2.1|PACid:27289029	S.lycopersicum	1e-12	55	PF04833						AT5G15630.1	COBL4,IRX6	COBRA-like extracellular glycosyl-phosphatidyl inositol-anchored protein family
Locus_86_Transcript_3/7_Confidence_0.667_Length_1046	3607	3623	28	29	0	1	0	1	0	1	0	0	0	0	2373	2354	23	24	2	3	1	3	1	2	1	1	1	1	mgv1a010125m|PACid:17676052	M.guttatus	2e-135	79.05	PF00141			1.11.1.7	K00430	GO:0004601,GO:0020037,GO:0006979,GO:0055114	AT5G42180.1		Peroxidase superfamily protein
Locus_87_Transcript_2/2_Confidence_0.000_Length_599	1985	1898	2876	2696	1137	1128	1244	1234	2505	2425	1691	1715	1872	1905	1306	1233	2274	2113	1799	1753	1792	1748	2693	2384	1736	1667	1753	1671	Aquca_007_00257.1|PACid:22047694	A.coerulea	5e-37	89.29	PF03297	PTHR12850,PTHR12850:SF8	KOG1767		K02975		AT4G39200.1		Ribosomal protein S25 family protein
Locus_88_Transcript_3/7_Confidence_0.529_Length_2263	2398	2733	1903	2038	908	1092	1043	1239	1259	1572	1479	1878	1672	2138	1578	1776	1505	1598	1437	1697	1503	1755	1354	1546	1519	1825	1566	1875	mgv1a004051m|PACid:17678418	M.guttatus	0	87.43	PF00433,PF00069	PTHR24358:SF32,PTHR24358	KOG0605			GO:0004672,GO:0005524,GO:0006468,GO:0004674	AT4G14350.2		AGC (cAMP-dependent, cGMP-dependent and protein kinase C) kinase family protein
Locus_89_Transcript_7/9_Confidence_0.600_Length_2297	1211	1338	796	854	492	550	565	617	872	962	1559	1708	1734	1919	797	870	630	670	780	856	815	875	938	947	1601	1660	1624	1683	30100.m000781|PACid:16817759	R.communis	0	77.82	PF00168,PF10296	PTHR10774:SF2,PTHR10774				GO:0005515	AT3G19830.1	NTMC2T5.2,NTMC2TYPE5.2	Calcium-dependent lipid-binding (CaLB domain) family protein
Locus_90_Transcript_1/1_Confidence_0.000_Length_224	64	55	50	62	15	21	17	22	0	1	81	89	91	98	43	36	40	49	25	34	26	33	1	2	84	87	86	87	mgv1a000817m|PACid:17693283	M.guttatus	1e-11	62.16		PTHR23160	KOG0978				AT1G63300.1		Myosin heavy chain-related protein
Locus_91_Transcript_8/10_Confidence_0.630_Length_3044	1804	1803	1479	1471	362	362	403	403	39	42	2423	2436	2681	2693	1187	1172	1170	1153	574	564	581	572	43	42	2487	2367	2511	2361	Solyc08g080780.2.1|PACid:27306398	S.lycopersicum	0	58.44		PTHR23160	KOG4593				AT1G63300.1		Myosin heavy chain-related protein
Locus_92_Transcript_2/2_Confidence_0.000_Length_1180	2991	2941	1209	1189	165	174	182	189	4	3	52	61	59	70	1968	1911	956	932	262	272	263	269	5	4	54	60	56	62	mgv1a017870m|PACid:17685852	M.guttatus	6e-106	78.76	PF03005	PTHR13533:SF3,PTHR13533					AT2G30900.1	TBL43	TRICHOME BIREFRINGENCE-LIKE 43
Locus_93_Transcript_2/4_Confidence_0.667_Length_1371	805	850	474	480	90	95	101	105	12	10	370	371	415	418	530	553	375	377	144	149	147	150	14	11	381	361	389	367	mgv1a009982m|PACid:17693889	M.guttatus	9e-96	67.56	PF00320	PTHR10071:SF113,PTHR10071				GO:0003700,GO:0008270,GO:0043565,GO:0006355	AT5G66320.2	GATA5	GATA transcription factor 5
Locus_94_Transcript_9/28_Confidence_0.270_Length_1046	4327	5647	6645	6886	3050	3621	3499	4120	3452	4623	2762	4017	3117	4601	2846	3669	5253	5396	4824	5625	5038	5833	3711	4545	2835	3903	2919	4034	mgv1a009853m|PACid:17694756	M.guttatus	2e-83	60.8		PTHR14493:SF21,PTHR14493	KOG1100				AT1G10650.1		SBP (S-ribonuclease binding protein) family protein
Locus_95_Transcript_1/1_Confidence_0.000_Length_236	112	158	13	14	3	1	3	2	1	1	5	7	5	9	74	103	11	12	6	3	6	4	2	2	6	8	6	9	29648.m001961|PACid:16804803	R.communis	5e-15	100	PF00891,PF08100	PTHR11746	KOG3178			GO:0008171,GO:0008168,GO:0046983	AT5G54160.1	ATOMT1,OMT1	O-methyltransferase 1
Locus_96_Transcript_12/15_Confidence_0.236_Length_2453	36402	36067	2289	2280	209	213	239	242	58	60	935	961	1034	1055	23939	23428	1810	1787	332	332	345	344	63	60	961	934	969	926	PGSC0003DMP400001124|PACid:24402535	S.tuberosum	1e-157	78.08	PF00891,PF08100	PTHR11746	KOG3178	2.1.1.76	K05279	GO:0008171,GO:0008168,GO:0046983	AT5G54160.1	ATOMT1,OMT1	O-methyltransferase 1
Locus_97_Transcript_4/13_Confidence_0.286_Length_1680	1364	1320	751	755	249	250	271	266	395	405	266	262	293	290	898	858	594	592	395	390	392	378	426	399	274	255	275	255	mgv1a000263m|PACid:17671572	M.guttatus	2e-44	62.24							AT1G15780.1
Locus_98_Transcript_5/12_Confidence_0.700_Length_2431	7861	7904	10327	10298	3346	3348	3675	3673	6316	6308	8090	8092	8895	8906	5170	5135	8164	8070	5292	5201	5291	5200	6788	6201	8303	7861	8328	7807	mgv1a008949m|PACid:17688557	M.guttatus	5e-168	85.54	PF00400	PTHR19868	KOG0279			GO:0005515	AT3G18130.1	RACK1C_AT	receptor for activated C kinase 1C
Locus_99_Transcript_1/1_Confidence_0.750_Length_223	49165	52086	10683	10992	3725	3855	4082	4274	2480	2521	822	862	903	943	32332	33833	8445	8614	5892	5989	5877	6051	2666	2479	845	838	846	827
Locus_100_Transcript_1/1_Confidence_0.000_Length_283	11	29	27	44	21	25	27	25	8	14	5	3	5	3	8	19	22	35	35	40	40	37	10	15	6	4	6	4
Locus_101_Transcript_15/20_Confidence_0.344_Length_2048	8219	8176	14580	14550	7789	7755	8541	8502	2941	2927	850	875	943	966	5406	5311	11525	11402	12317	12046	12295	12036	3161	2878	873	851	884	848	mgv1a020814m|PACid:17680342	M.guttatus	2e-110	83.8	PF02800,PF00044	PTHR10836	KOG0657			GO:0016620,GO:0055114	AT1G16300.1	GAPCP-2	glyceraldehyde-3-phosphate dehydrogenase of plastid 2
Locus_102_Transcript_1/1_Confidence_0.000_Length_236	50	88	70	146	52	70	59	73	33	53	5	11	6	12	34	58	56	115	84	110	86	105	37	53	6	12	7	11
Locus_103_Transcript_2/10_Confidence_0.265_Length_1866	6212	6286	5225	5242	706	708	772	776	156	154	32933	33194	36282	36588	4086	4084	4131	4108	1118	1101	1113	1100	169	152	33797	32243	33968	32071	mgv1a027074m|PACid:17689142	M.guttatus	0	94.27	PF01494	PTHR10617:SF9,PTHR10617		1.3.1.83	K10960	GO:0055114,GO:0004497	AT1G74470.1		Pyridine nucleotide-disulphide oxidoreductase family protein
Locus_104_Transcript_13/13_Confidence_0.205_Length_2513	38784	38909	3863	3830	796	808	860	878	4865	4879	1113	1142	1238	1263	25505	25274	3054	3002	1260	1256	1239	1244	5229	4796	1143	1110	1160	1108	mgv1a013478m|PACid:17672967	M.guttatus	8e-97	81.48	PF00190					GO:0045735	AT3G62020.1	GLP10	germin-like protein 10
Locus_105_Transcript_1/1_Confidence_0.000_Length_363	77	61	15	15	8	8	8	8	42	40	3	1	3	1	51	40	13	13	14	14	13	13	46	40	4	2	4	2
Locus_106_Transcript_4/4_Confidence_0.000_Length_739	4033	4018	5711	5695	2376	2442	2616	2692	4987	5111	3928	3917	4353	4332	2653	2611	4515	4463	3758	3794	3767	3812	5360	5024	4032	3806	4076	3798	mgv1a013934m|PACid:17693575	M.guttatus	6e-99	91.71	PF00572	PTHR11545	KOG3204		K02872	GO:0003735,GO:0006412,GO:0005840	AT5G48760.2		Ribosomal protein L13 family protein
Locus_107_Transcript_18/30_Confidence_0.447_Length_3016	3797	3812	4089	4100	2066	2032	2290	2255	3607	3585	3527	3547	3897	3918	2498	2477	3233	3213	3268	3157	3298	3193	3877	3525	3620	3446	3649	3435	mgv1a005296m|PACid:17673691	M.guttatus	0	71.94	PF00929						AT5G07710.1		Polynucleotidyl transferase, ribonuclease H-like superfamily protein
Locus_108_Transcript_19/19_Confidence_0.167_Length_1807	44547	48054	26268	28944	11385	13826	12887	15606	9800	13260	20776	24219	23072	27041	29295	31214	20764	22680	18003	21474	18550	22091	10532	13034	21321	23526	21601	23703	mgv1a006874m|PACid:17696283	M.guttatus	0	87.26	PF00262	PTHR11073	KOG0674		K08057	GO:0005509	AT1G09210.1	AtCRT1b,CRT1b	calreticulin 1b
Locus_109_Transcript_9/9_Confidence_0.174_Length_1713	370	372	304	313	289	278	323	313	706	705	189	182	204	197	244	242	241	246	459	433	466	444	760	694	195	178	192	174	mgv1a007864m|PACid:17688246	M.guttatus	6e-158	79.77	PF07714	PTHR24420:SF787,PTHR24420	KOG1187			GO:0004672,GO:0005524,GO:0006468	AT1G70740.1		Protein kinase superfamily protein
Locus_110_Transcript_2/16_Confidence_0.333_Length_1036	421	433	193	194	176	179	194	200	335	334	433	474	496	531	278	282	153	153	280	280	281	285	361	329	445	461	465	466	Solyc01g091950.2.1|PACid:27301819	S.lycopersicum	1e-153	78.82	PF01553	PTHR23063,PTHR23063:SF1	KOG4666	2.3.1.23,2.3.1.67	K13510	GO:0016746,GO:0008152,GO:0008415	AT2G45670.1		calcineurin B subunit-related
Locus_111_Transcript_3/3_Confidence_0.000_Length_1841	20397	20432	9200	9161	1926	1946	2149	2169	2895	2912	20569	20524	22644	22580	13414	13272	7273	7179	3047	3024	3095	3072	3112	2863	21109	19937	21200	19792	mgv1a008332m|PACid:17686880	M.guttatus	0	98.41	PF00022	PTHR11937:SF77,PTHR11937	KOG0676		K10355		AT2G37620.2	AAc1,ACT1	actin 1
Locus_112_Transcript_2/4_Confidence_0.600_Length_1864	2542	2574	3591	3604	1715	1759	1867	1909	786	789	337	344	365	374	1672	1673	2839	2825	2713	2733	2689	2704	846	776	347	335	343	329	mgv1a003070m|PACid:17696276	M.guttatus	0	81.25	PF01061,PF00005	PTHR19241:SF103,PTHR19241	KOG0061			GO:0005524,GO:0016887,GO:0016020	AT5G52860.1		ABC-2 type transporter family protein
Locus_113_Transcript_1/1_Confidence_0.000_Length_297	131	143	139	152	65	85	71	91	126	143	90	90	98	97	87	94	111	120	104	134	104	130	136	142	93	88	93	86
Locus_114_Transcript_11/13_Confidence_0.167_Length_1677	2405	2365	2014	1992	910	895	994	976	2503	2523	1688	1678	1861	1844	1582	1537	1593	1562	1440	1392	1432	1383	2691	2481	1733	1631	1743	1617	Phvul.001G173200.1|PACid:27164483	P.vulgaris	2e-22	63.89							AT5G02770.1
Locus_115_Transcript_9/10_Confidence_0.423_Length_2115	30302	41908	49346	60248	23039	31022	26319	35231	30984	41803	22504	32734	25326	36934	19927	27222	39005	47209	36431	48181	37883	49870	33296	41088	23094	31796	23711	32374	mgv1a008220m|PACid:17688480	M.guttatus	1e-141	82.26	PF09280,PF00627,PF00240	PTHR10621	KOG0011		K10839	GO:0005515,GO:0003684,GO:0006289,GO:0043161	AT3G02540.1	RAD23-3,RAD23C	Rad23 UV excision repair protein family
Locus_116_Transcript_1/1_Confidence_0.000_Length_238	20	27	23	18	20	18	21	18	43	48	15	24	17	27	14	18	19	15	33	30	32	27	47	48	16	24	17	25	Solyc11g005170.1.1|PACid:27294948	S.lycopersicum	6e-13	100	PF10243,PF00076	PTHR24012:SF293,PTHR24012	KOG0147		K13091	GO:0003676	AT5G09880.1		Splicing factor, CC1-like
Locus_117_Transcript_18/20_Confidence_0.536_Length_3280	8099	8047	5858	5800	3025	3016	3335	3311	5067	5086	4566	4625	5022	5084	5327	5228	4631	4545	4785	4686	4802	4688	5446	5000	4687	4493	4703	4457	mgv1a002916m|PACid:17678433	M.guttatus	0	90.6	PF00076	PTHR24012:SF293,PTHR24012	KOG0147		K13091	GO:0003676	AT5G09880.1		Splicing factor, CC1-like
Locus_118_Transcript_1/1_Confidence_0.000_Length_259	40	41	44	42	19	27	20	29	32	28	31	33	32	39	27	27	36	34	32	43	30	42	35	29	33	33	31	35
Locus_119_Transcript_1/1_Confidence_0.000_Length_281	39	44	46	39	16	23	18	24	34	36	32	31	33	37	26	29	37	31	27	37	27	35	38	36	34	31	32	33
Locus_120_Transcript_9/19_Confidence_0.562_Length_4110	8531	8522	4757	4775	807	805	886	885	25	34	3100	3093	3439	3435	5611	5536	3761	3742	1278	1252	1277	1254	28	34	3182	3005	3221	3012	mgv1a000623m|PACid:17690400	M.guttatus	0	87.51	PF00225	PTHR24115:SF174,PTHR24115	KOG0244		K10395	GO:0003777,GO:0005524,GO:0007018	AT5G47820.1	FRA1	P-loop containing nucleoside triphosphate hydrolases superfamily protein
Locus_121_Transcript_5/6_Confidence_0.143_Length_836	881	1109	966	1098	443	581	529	679	684	1088	449	683	509	804	580	721	764	861	702	904	763	963	736	1070	462	664	477	706	Thhalv10010712m|PACid:20207504	T.halophila	4e-11	97.06	PF03641						AT3G53450.1		Putative lysine decarboxylase family protein
Locus_122_Transcript_7/9_Confidence_0.294_Length_1564	12489	17029	19785	22707	9338	12089	10725	13786	11450	15740	9179	13653	10368	15478	8213	11062	15639	17793	14767	18777	15438	19515	12305	15471	9420	13263	9707	13568	mgv1a006900m|PACid:17683551	M.guttatus	5e-30	55.71	PF05147	PTHR12736:SF4,PTHR12736	KOG2787				AT5G65280.1	GCL1	GCR2-like 1
Locus_123_Transcript_6/8_Confidence_0.538_Length_1475	491	497	508	515	481	487	536	537	91	94	368	368	412	410	324	323	402	404	762	758	773	762	99	93	379	358	387	360	PGSC0003DMP400024453|PACid:24405732	S.tuberosum	3e-166	78.19	PF02358	PTHR10788				GO:0003824,GO:0005992	AT5G51460.2	ATTPPA	Haloacid dehalogenase-like hydrolase (HAD) superfamily protein
Locus_124_Transcript_8/10_Confidence_0.429_Length_1929	3584	3568	3869	3865	1529	1523	1673	1665	6005	5981	3116	3113	3423	3426	2358	2318	3059	3029	2419	2367	2409	2358	6454	5880	3199	3025	3206	3004	mgv1a003339m|PACid:17684651	M.guttatus	0	91.57	PF03949,PF00390	PTHR23406:SF2,PTHR23406	KOG1257	1.1.1.40	K00029	GO:0016616,GO:0055114,GO:0051287	AT5G25880.1	ATNADP-ME3,NADP-ME3	NADP-malic enzyme 3
Locus_125_Transcript_4/5_Confidence_0.375_Length_802	15903	15747	1352	1352	388	381	430	422	69	64	1177	1206	1298	1332	10459	10229	1069	1060	615	593	620	599	75	64	1209	1172	1216	1168	mgv1a010549m|PACid:17673007	M.guttatus	5e-101	85.65	PF05368	PTHR10366:SF62,PTHR10366		1.3.1.-	K00224		AT4G39230.1		NmrA-like negative transcriptional regulator family protein
Locus_126_Transcript_1/4_Confidence_0.556_Length_2272	3244	3414	1138	1256	541	674	633	766	1162	1399	2031	2248	2248	2503	2134	2218	900	985	857	1048	913	1086	1250	1376	2085	2185	2106	2195	mgv1a002734m|PACid:17683986	M.guttatus	0	90.09	PF02990	PTHR10766	KOG1278			GO:0016021	AT5G10840.1		Endomembrane protein 70 protein family
Locus_127_Transcript_2/5_Confidence_0.444_Length_2165	4296	4367	4078	4146	1634	1695	1795	1864	3143	3164	3355	3388	3684	3740	2826	2837	3224	3249	2585	2634	2585	2640	3379	3111	3444	3292	3450	3279	mgv1a016569m|PACid:17671893	M.guttatus	2e-36	98.85	PF01667	PTHR11594	KOG1779		K02978	GO:0003735,GO:0006412,GO:0005622,GO:0005840	AT3G61110.1	ARS27A,RS27A	ribosomal protein S27
Locus_128_Transcript_1/1_Confidence_0.000_Length_203	29	30	21	13	16	15	17	20	35	41	46	42	47	47	20	20	17	11	27	25	26	30	39	41	48	42	45	42	mrna21169.1-v1.0-hybrid|PACid:27250813	F.vesca	8e-12	54.41	PF08146,PF12397	PTHR13457	KOG1837		K14550		AT3G06530.1		ARM repeat superfamily protein
Locus_129_Transcript_1/1_Confidence_0.000_Length_264	26	32	13	20	16	17	18	19	31	36	46	46	49	50	18	21	11	16	27	28	27	28	34	36	48	46	47	45	mgv1a000039m|PACid:17672615	M.guttatus	3e-15	66.67	PF12397,PF08146	PTHR13457	KOG1837		K14550		AT3G06530.2		ARM repeat superfamily protein
Locus_130_Transcript_9/12_Confidence_0.533_Length_5980	1999	1995	1527	1533	1203	1200	1322	1322	3617	3611	2194	2194	2407	2402	1315	1296	1208	1202	1904	1865	1904	1873	3888	3550	2252	2132	2254	2106	Solyc03g093480.2.1|PACid:27289889	S.lycopersicum	0	51.06	PF08146,PF12397	PTHR13457	KOG1837		K14550		AT3G06530.1		ARM repeat superfamily protein
Locus_131_Transcript_1/2_Confidence_0.500_Length_3799	2123	2122	1223	1217	655	664	719	728	872	881	1408	1438	1549	1580	1397	1379	967	954	1037	1033	1036	1032	938	867	1446	1398	1451	1386	mgv1a000727m|PACid:17681695	M.guttatus	0	87.83	PF05664						AT2G25800.1		Protein of unknown function (DUF810)
Locus_132_Transcript_4/9_Confidence_0.476_Length_2319	1250	1234	1302	1298	1200	1206	1320	1327	3517	3495	1307	1305	1421	1417	823	802	1030	1018	1899	1875	1901	1880	3780	3436	1342	1269	1331	1243	mgv1a002126m|PACid:17670495	M.guttatus	0	83.19	PF07575	PTHR13373:SF15,PTHR13373	KOG2271		K14304		AT4G32910.1
Locus_133_Transcript_5/5_Confidence_0.000_Length_2675	1986	1996	1497	1488	947	953	1048	1056	1998	2000	707	722	781	796	1307	1297	1184	1167	1499	1482	1510	1496	2148	1967	727	702	732	699	mgv1a001314m|PACid:17670512	M.guttatus	0	68.23	PF00632,PF00240	PTHR11254:SF52,PTHR11254	KOG0940	6.3.2.19	K10591	GO:0016881,GO:0006464,GO:0005622,GO:0005515	AT4G12570.1	UPL5	ubiquitin protein ligase 5
Locus_134_Transcript_1/8_Confidence_0.286_Length_1070	17379	17362	1534	1537	974	984	1077	1089	2743	2749	3038	3032	3325	3330	11429	11278	1213	1205	1542	1530	1552	1543	2949	2703	3119	2946	3114	2920	Potri.013G157900.1|PACid:26995616	P.trichocarpa	3e-158	90.31	PF00067	PTHR24298:SF44,PTHR24298	KOG0156	1.14.13.11	K00487	GO:0005506,GO:0009055,GO:0016705,GO:0020037,GO:0055114	AT2G30490.1	ATC4H,C4H,CYP73A5,REF3	cinnamate-4-hydroxylase
Locus_135_Transcript_1/5_Confidence_0.615_Length_1732	3932	3959	713	697	227	227	249	250	511	524	1352	1332	1484	1467	2586	2572	564	547	361	354	360	355	550	516	1388	1295	1390	1287	mgv1a003155m|PACid:17685435	M.guttatus	0	95.33		PTHR19959	KOG1840			GO:0005515	AT4G10840.1		Tetratricopeptide repeat (TPR)-like superfamily protein
Locus_136_Transcript_1/1_Confidence_0.000_Length_358	68	56	53	45	29	28	29	30	41	43	28	26	33	30	45	37	43	36	47	45	43	44	45	43	30	26	32	27	mgv1a001110m|PACid:17692365	M.guttatus	7e-26	58.18	PF00931	PTHR11017:SF129,PTHR11017	KOG4658			GO:0043531,GO:0006915,GO:0005524	AT5G48620.1		Disease resistance protein (CC-NBS-LRR class) family
Locus_137_Transcript_1/1_Confidence_0.000_Length_232	35	39	23	27	13	13	16	17	19	31	10	23	12	26	24	26	19	22	22	22	24	25	21	31	11	23	12	24
Locus_138_Transcript_11/21_Confidence_0.576_Length_4507	4797	4723	3243	3266	1477	1489	1622	1639	2349	2340	2282	2290	2528	2535	3155	3068	2564	2560	2337	2314	2336	2321	2525	2301	2343	2225	2368	2223	mgv1a000514m|PACid:17683461	M.guttatus	0	47.62	PF04825,PF04824	PTHR12585:SF5,PTHR12585			K06670	GO:0000228,GO:0005515	AT5G16270.1	ATRAD21.3,SYN4	sister chromatid cohesion 1 protein 4
Locus_139_Transcript_1/5_Confidence_0.500_Length_3706	582	565	499	490	367	364	413	409	560	560	582	577	637	632	383	368	395	385	582	567	596	580	603	551	598	561	597	555	PGSC0003DMP400020273|PACid:24413180	S.tuberosum	0	80.5	PF04567,PF04566,PF04561,PF04565,PF04563,PF04560,PF00562	PTHR20856,PTHR20856:SF8	KOG0215	2.7.7.6	K03021	GO:0003677,GO:0003899,GO:0006351,GO:0032549	AT5G45140.1	NRPC2	nuclear RNA polymerase C2
Locus_140_Transcript_2/10_Confidence_0.308_Length_836	4801	4794	4294	4292	1837	1836	1996	1996	3497	3492	727	729	795	797	3158	3115	3395	3364	2906	2853	2874	2827	3759	3433	747	709	745	699	mgv1a016370m|PACid:17682462	M.guttatus	2e-31	82.93	PF05922	PTHR10795:SF17,PTHR10795				GO:0004252,GO:0042802,GO:0043086	AT1G71950.1		Proteinase inhibitor, propeptide
Locus_141_Transcript_2/3_Confidence_0.500_Length_949	1373	1388	593	597	179	184	196	201	293	297	549	548	598	600	904	902	470	469	285	287	284	286	316	293	564	533	561	527	Aquca_002_01201.1|PACid:22052977	A.coerulea	3e-74	97.22	PF00036	PTHR23050:SF20,PTHR23050	KOG0027		K02183		AT2G27030.3	ACAM-2,CAM5	calmodulin 5
Locus_142_Transcript_5/6_Confidence_0.562_Length_1331	3798	3824	790	793	141	138	156	154	153	165	2619	2608	2900	2889	2498	2485	625	622	225	216	226	219	165	163	2689	2534	2716	2533	cassava4.1_016751m|PACid:17985542	M.esculenta	8e-30	75.43							AT5G23750.2		Remorin family protein
Locus_143_Transcript_1/5_Confidence_0.667_Length_1668	268	257	270	283	127	123	135	133	301	313	197	190	209	203	177	168	214	223	202	193	196	190	325	309	203	186	197	179	mgv1a006671m|PACid:17675846	M.guttatus	1e-74	69.8	PF01416	PTHR11142	KOG2553			GO:0003723,GO:0009982,GO:0001522,GO:0009451	AT5G35400.2		Pseudouridine synthase family protein
Locus_144_Transcript_1/1_Confidence_0.000_Length_218	21	33	28	37	24	32	24	34	58	95	1	1	1	1	14	22	23	30	40	51	36	50	63	94	2	2	2	2	Bra016330|PACid:22722638	B.rapa	4e-12	68.75	PF00171	PTHR11699,PTHR11699:SF46	KOG2450	1.2.1.3	K00128	GO:0016491,GO:0008152,GO:0055114	AT1G23800.1	ALDH2B,ALDH2B7	aldehyde dehydrogenase 2B7
Locus_145_Transcript_1/18_Confidence_0.643_Length_2661	7630	7622	9192	9123	4633	4646	5085	5093	15748	15720	447	437	495	482	5018	4951	7266	7149	7327	7217	7320	7210	16924	15452	460	425	464	423	mgv1a004310m|PACid:17681287	M.guttatus	0	89.69	PF00171	PTHR11699:SF46,PTHR11699	KOG2450	1.2.1.3	K00128	GO:0016491,GO:0008152,GO:0055114	AT1G23800.1	ALDH2B,ALDH2B7	aldehyde dehydrogenase 2B7
Locus_146_Transcript_15/24_Confidence_0.545_Length_2402	4189	4184	6059	6064	6241	6232	6897	6884	12892	12916	1322	1321	1462	1453	2755	2718	4790	4752	9870	9680	9929	9746	13855	12696	1358	1284	1370	1274	mgv1a003554m|PACid:17684955	M.guttatus	0	86.15	PF02789,PF00883	PTHR11963	KOG2597	3.4.11.1	K01255	GO:0004177,GO:0006508,GO:0005622	AT4G30920.1		Cytosol aminopeptidase family protein
Locus_147_Transcript_1/1_Confidence_0.000_Length_224	7	2	6	6	5	4	5	4	9	9	0	1	0	1	5	2	6	5	9	8	9	7	11	10	1	2	1	2
Locus_148_Transcript_1/1_Confidence_0.000_Length_437	8	10	9	9	10	10	10	11	16	20	6	5	6	5	6	7	8	8	17	17	16	17	18	21	7	6	7	5
Locus_149_Transcript_12/20_Confidence_0.621_Length_3581	1288	1291	1095	1087	779	765	855	846	1387	1429	831	819	915	898	848	839	866	853	1233	1190	1232	1199	1492	1406	854	796	858	788	mgv1a000532m|PACid:17694462	M.guttatus	0	70.37	PF05965,PF05964,PF00856,PF00855	PTHR13793:SF28,PTHR13793	KOG1080			GO:0005515,GO:0005634,GO:0003677	AT1G05830.1	ATX2,SDG30	trithorax-like protein 2
Locus_150_Transcript_10/10_Confidence_0.048_Length_2730	1892	1906	107	110	13	20	14	21	45	48	596	588	647	638	1245	1239	85	87	22	33	22	31	49	48	613	572	607	560	mgv1a010822m|PACid:17688861	M.guttatus	7e-40	87.2	PF00249	PTHR25040:SF29,PTHR25040				GO:0003677	AT5G08520.1		Duplicated homeodomain-like superfamily protein
Locus_151_Transcript_12/22_Confidence_0.217_Length_7410	228688	228255	364759	364339	122298	121699	134756	134206	107022	107286	64978	64947	71586	71577	150387	148263	288317	285483	193378	189008	193961	189968	115007	105449	66681	63086	67019	62739	Medtr5g051010.1|PACid:23028937	M.truncatula	0	83.74
Locus_152_Transcript_1/1_Confidence_0.000_Length_256	2013	2144	2436	2808	854	987	927	1081	700	778	435	502	486	552	1324	1393	1926	2201	1352	1534	1336	1532	753	766	447	489	456	485	Phvul.011G120500.1|PACid:27151873	P.vulgaris	1e-25	88.24
Locus_153_Transcript_1/1_Confidence_0.000_Length_270	2678	2598	3428	3465	1224	1226	1379	1380	878	957	621	595	688	670	1762	1688	2710	2716	1937	1906	1986	1955	945	942	638	579	645	588	Solyc00g068970.2.1|PACid:27282504	S.lycopersicum	6e-18	87.5
Locus_154_Transcript_1/1_Confidence_0.000_Length_417	11980	12090	25212	25351	10011	10179	11071	11259	10251	10342	5048	5000	5566	5507	7879	7854	19929	19865	15831	15810	15936	15938	11017	10166	5181	4858	5212	4828	Medtr8g037100.1|PACid:23039558	M.truncatula	8e-28	56.06	PF00006,PF00179,PF00803,PF00223,PF00016	PTHR15184:SF23,PTHR15184				GO:0005524,GO:0016881,GO:0016984,GO:0015977,GO:0009536,GO:0000287,GO:0016021,GO:0015979,GO:0009579,GO:0009522	AT5G08680.1		ATP synthase alpha/beta family protein
Locus_155_Transcript_1/1_Confidence_0.000_Length_270	141	133	245	271	94	160	121	184	144	236	39	51	42	64	93	87	194	213	150	250	176	262	156	233	41	51	40	57	Sb1506s002010.1|PACid:1985260	S.bicolor	1e-11	72
Locus_156_Transcript_1/1_Confidence_0.000_Length_479	1351	1479	2828	2956	1201	1288	1328	1426	975	1049	674	670	739	736	889	961	2236	2317	1901	2002	1913	2020	1049	1032	693	652	693	646
Locus_157_Transcript_1/1_Confidence_0.000_Length_219	610	774	1431	1624	610	769	680	849	658	737	266	314	293	342	402	503	1132	1273	966	1196	980	1203	708	725	274	306	275	301	Glyma13g12018.1|PACid:26315594	G.max	7e-13	89.19
Locus_158_Transcript_1/1_Confidence_0.000_Length_242	128	127	298	287	47	56	49	59	285	235	107	112	118	125	85	83	236	226	76	89	72	85	307	232	111	110	111	110
Locus_159_Transcript_1/1_Confidence_0.000_Length_1128	212	219	27	34	13	18	13	18	25	24	10	10	10	11	140	143	22	27	22	30	20	27	28	25	11	11	10	11
Locus_160_Transcript_9/39_Confidence_0.220_Length_1409	2784	3004	2240	2318	1059	1135	1227	1283	2035	2191	1269	1557	1425	1763	1831	1952	1771	1817	1676	1764	1768	1817	2188	2154	1303	1513	1335	1546	mgv1a001881m|PACid:17685290	M.guttatus	4e-103	72.84	PF04783,PF04782	PTHR21450					AT1G52320.2
Locus_161_Transcript_1/1_Confidence_0.000_Length_224	24	33	17	15	7	6	9	8	21	30	5	5	5	7	16	22	14	13	13	11	14	13	24	30	6	6	6	7
Locus_162_Transcript_4/4_Confidence_0.111_Length_597	1817	1843	855	978	157	144	208	158	821	1031	255	309	324	356	1196	1198	677	767	250	225	301	225	883	1014	263	301	304	313	mgv1a008038m|PACid:17670279	M.guttatus	1e-46	70.9	PF03151	PTHR11132	KOG1441				AT5G55950.1		Nucleotide/sugar transporter family protein
Locus_163_Transcript_2/4_Confidence_0.556_Length_289	749	752	240	231	4	0	5	0	1	0	0	2	0	2	493	489	190	182	8	2	9	1	2	1	1	3	1	3	mgv1a008038m|PACid:17670279	M.guttatus	6e-46	88.54	PF03151	PTHR11132	KOG1441				AT5G55950.1		Nucleotide/sugar transporter family protein
Locus_164_Transcript_1/5_Confidence_0.615_Length_1583	288	290	57	55	20	17	20	17	53	49	303	305	328	331	190	189	46	44	33	28	30	25	58	49	312	297	308	291	cassava4.1_002158m|PACid:17979174	M.esculenta	4e-170	79.27	PF05922,PF00082,PF02225	PTHR10795,PTHR10795:SF17				GO:0004252,GO:0006508,GO:0042802,GO:0043086	AT4G10520.1		Subtilase family protein
Locus_165_Transcript_1/1_Confidence_0.000_Length_726	3805	3700	7437	7306	1821	1814	1981	1971	3550	3467	4419	4411	4830	4796	2503	2404	5879	5725	2881	2819	2853	2791	3816	3409	4536	4285	4523	4205	PGSC0003DMP400046899|PACid:24397658	S.tuberosum	1e-72	94.3	PF00416	PTHR10871	KOG3311		K02964	GO:0003723,GO:0003735,GO:0006412,GO:0005622,GO:0005840	AT4G09800.1	RPS18C	S18 ribosomal protein
Locus_166_Transcript_1/1_Confidence_0.000_Length_227	13	13	0	0	0	0	0	0	0	0	0	1	0	1	9	9	1	1	2	2	1	1	1	1	1	2	1	2
Locus_167_Transcript_2/4_Confidence_0.700_Length_1077	514	522	694	721	189	197	210	219	143	141	474	483	518	522	339	340	549	566	300	308	304	311	155	140	487	470	486	458	Solyc04g008290.2.1|PACid:27278892	S.lycopersicum	3e-86	70.11	PF03999	PTHR19321	KOG4302				AT2G01910.1	ATMAP65-6,MAP65-6	Microtubule associated protein (MAP65/ASE1) family protein
Locus_168_Transcript_1/1_Confidence_0.500_Length_528	320	345	149	141	28	23	30	28	17	17	172	186	194	212	211	225	119	111	46	37	45	41	19	18	178	182	183	187
Locus_169_Transcript_1/3_Confidence_0.500_Length_460	478	465	222	224	36	39	41	44	13	19	343	333	382	370	315	303	176	176	59	62	60	64	15	20	353	324	359	325
Locus_170_Transcript_3/5_Confidence_0.250_Length_499	19700	19984	11575	11637	3723	3827	4091	4194	2212	2198	40033	40603	44060	44779	12955	12981	9150	9119	5888	5945	5890	5938	2378	2161	41083	39440	41250	39250	mgv1a017579m|PACid:17692548	M.guttatus	2e-12	76.6						GO:0046872	AT3G15353.1	ATMT3,MT3	metallothionein 3
Locus_171_Transcript_7/15_Confidence_0.409_Length_1288	4866	4865	2902	2904	662	666	719	725	1004	1019	2597	2578	2839	2816	3201	3161	2295	2276	1048	1036	1036	1028	1080	1003	2666	2505	2659	2469	29908.m006038|PACid:16812861	R.communis	6e-123	83.21	PF00244	PTHR18860	KOG0841			GO:0019904	AT1G34760.2	GF14 OMICRON,GRF11,RHS5	general regulatory factor 11
Locus_172_Transcript_6/18_Confidence_0.278_Length_2150	24987	25044	36383	36395	12913	12774	14168	14009	39332	39048	25020	25047	27578	27623	16432	16268	28759	28519	20420	19840	20394	19831	42267	38380	25676	24330	25819	24213	orange1.1g003168m|PACid:18105043	C.sinensis	0	94.06	PF03144,PF03764,PF00679,PF00009	PTHR23115,PTHR23115:SF4	KOG0469	3.6.5.3	K03234	GO:0003924,GO:0005525	AT1G56070.1	LOS1	Ribosomal protein S5/Elongation factor G/III/V family protein
Locus_173_Transcript_1/1_Confidence_0.000_Length_1308	126	138	40	38	43	42	46	45	460	447	61	62	68	69	84	90	32	31	70	67	68	65	495	440	64	61	65	61	mgv1a002613m|PACid:17686838	M.guttatus	0	81.17	PF01657,PF00069	PTHR24420:SF580,PTHR24420	KOG1187			GO:0004672,GO:0005524,GO:0006468	AT1G70520.1	CRK2	cysteine-rich RLK (RECEPTOR-like protein kinase) 2
Locus_174_Transcript_2/2_Confidence_0.250_Length_817	1475	1489	826	823	386	384	417	420	426	427	626	592	702	664	971	968	654	646	612	598	602	596	459	421	643	576	658	583	mgv1a004192m|PACid:17674912	M.guttatus	3e-90	89	PF01749,PF00514	PTHR23316	KOG0166			GO:0008565,GO:0006606,GO:0005634,GO:0005737,GO:0005515,GO:0006886,GO:0005643	AT1G09270.2	IMPA-4	importin alpha isoform 4
Locus_175_Transcript_2/2_Confidence_0.500_Length_636	1612	1621	223	240	23	24	26	27	35	29	2558	2571	2813	2834	1061	1054	177	189	38	39	39	40	39	29	2626	2498	2634	2485	mgv1a024647m|PACid:17674193	M.guttatus	7e-52	79.07	PF00407					GO:0006952,GO:0009607	AT1G24020.1	MLP423	MLP-like protein 423
Locus_176_Transcript_1/1_Confidence_0.500_Length_285	639	662	68	88	11	7	13	7	30	16	787	781	843	877	421	431	55	70	19	12	20	11	33	17	809	760	790	770	mgv1a026167m|PACid:17694653	M.guttatus	2e-27	85.92	PF00407					GO:0006952,GO:0009607	AT1G24020.2	MLP423	MLP-like protein 423
Locus_177_Transcript_10/15_Confidence_0.379_Length_1632	9798	9746	5112	5109	1310	1338	1421	1451	1866	1817	8159	8155	8997	8973	6444	6331	4041	4004	2073	2080	2047	2055	2006	1787	8374	7922	8424	7866	Thecc1EG005890t1|PACid:27434711	T.cacao	3e-169	84.64	PF00153	PTHR24089:SF35,PTHR24089	KOG0749		K05863		AT5G13490.1	AAC2	ADP/ATP carrier 2
Locus_178_Transcript_4/7_Confidence_0.556_Length_3450	810	809	884	875	1226	1222	1339	1339	1994	1985	1109	1115	1220	1225	533	526	700	686	1940	1899	1929	1897	2144	1952	1139	1084	1143	1075	mgv1a000833m|PACid:17696095	M.guttatus	0	85.17	PF00702,PF00403,PF00122	PTHR24093:SF39,PTHR24093	KOG0207			GO:0000166,GO:0046872,GO:0030001,GO:0003824,GO:0008152	AT1G63440.1	HMA5	heavy metal atpase 5
Locus_179_Transcript_3/5_Confidence_0.286_Length_793	19291	19141	12193	12122	2332	2363	2566	2581	1886	1922	2145	2137	2379	2371	12687	12434	9638	9499	3689	3671	3695	3655	2028	1890	2202	2077	2228	2079	mgv1a007622m|PACid:17671975	M.guttatus	4e-95	92.7	PF00141			1.11.1.7	K00430	GO:0004601,GO:0020037,GO:0006979,GO:0055114	AT4G21960.1	PRXR1	Peroxidase superfamily protein
Locus_180_Transcript_4/7_Confidence_0.632_Length_2659	1108	1104	650	654	405	390	454	439	876	863	859	849	945	936	729	718	515	513	642	607	655	623	942	849	883	826	886	821	mgv1a000062m|PACid:17680705	M.guttatus	0	76.32	PF02207	PTHR21497:SF6,PTHR21497	KOG1139			GO:0008270,GO:0005622,GO:0004842	AT5G02310.1	PRT6	proteolysis 6
Locus_181_Transcript_9/10_Confidence_0.333_Length_2968	1900	1865	1765	1765	811	803	895	885	1712	1682	974	969	1057	1042	1250	1212	1396	1384	1284	1249	1290	1254	1841	1654	1001	942	990	914	mgv1a008518m|PACid:17675620	M.guttatus	9e-148	76.3	PF03088	PTHR10426:SF5,PTHR10426	KOG1520			GO:0016844,GO:0009058	AT3G57030.1		Calcium-dependent phosphotriesterase superfamily protein
Locus_182_Transcript_3/34_Confidence_0.310_Length_1531	5289	5307	918	943	225	209	248	231	93	96	2532	2543	2791	2803	3479	3448	726	740	357	326	358	328	101	95	2599	2471	2614	2458	mgv1a005411m|PACid:17680671	M.guttatus	1e-96	70.55	PF01925	PTHR14255				GO:0016021	AT2G25737.1		Sulfite exporter TauE/SafE family protein
Locus_183_Transcript_2/4_Confidence_0.600_Length_851	270	280	252	251	88	82	94	87	171	170	207	212	225	230	178	183	200	197	141	129	137	125	185	168	213	207	212	202	Thhalv10026742m|PACid:20195163	T.halophila	3e-16	76.79							AT4G17085.1		Putative membrane lipoprotein
Locus_184_Transcript_1/1_Confidence_0.000_Length_219	165	164	15	12	2	2	2	2	1	0	133	96	147	113	109	107	13	10	5	5	4	4	2	1	138	94	139	100	mgv1a027048m|PACid:17694595	M.guttatus	4e-26	76.39	PF08263,PF00560	PTHR24420:SF474,PTHR24420	KOG0472			GO:0005515	AT5G20480.1	EFR	EF-TU receptor
Locus_185_Transcript_7/12_Confidence_0.387_Length_3999	22774	29897	26443	30832	12230	16095	14100	18416	16567	22025	17117	23154	19190	26121	14977	19420	20902	24160	19340	24998	20296	26069	17804	21649	17566	22491	17966	22896	mgv1a004364m|PACid:17687896	M.guttatus	2e-128	50.28	PF00854	PTHR11654:SF16,PTHR11654	KOG1237			GO:0016020,GO:0006857,GO:0005215	AT2G38100.1		proton-dependent oligopeptide transport (POT) family protein
Locus_186_Transcript_1/1_Confidence_0.000_Length_220	207	212	25	25	16	15	19	18	2	6	124	117	134	126	137	138	21	20	27	25	29	27	3	7	128	115	126	111	mgv1a026271m|PACid:17696867	M.guttatus	2e-13	53.95	PF00854	PTHR11654:SF16,PTHR11654	KOG1237			GO:0016020,GO:0006857,GO:0005215	AT2G38100.1		proton-dependent oligopeptide transport (POT) family protein
Locus_187_Transcript_4/5_Confidence_0.500_Length_1872	4171	4200	1194	1198	465	470	511	516	683	684	2567	2564	2816	2806	2744	2729	945	939	737	731	737	732	735	673	2635	2491	2637	2460	mgv1a002934m|PACid:17683813	M.guttatus	0	65.3	PF00642,PF00023	PTHR14493:SF3,PTHR14493	KOG1595			GO:0005515,GO:0003676,GO:0008270	AT5G58620.1		zinc finger (CCCH-type) family protein
Locus_188_Transcript_1/8_Confidence_0.286_Length_624	647	648	390	406	67	59	71	63	42	42	6154	6084	6795	6717	426	422	309	319	108	93	104	91	46	42	6316	5911	6362	5888	mgv1a011200m|PACid:17669450	M.guttatus	5e-12	71.88							AT1G16880.1		uridylyltransferase-related
Locus_189_Transcript_3/6_Confidence_0.455_Length_1418	1727	1706	812	808	471	476	518	523	566	568	798	806	871	877	1136	1109	643	634	746	741	747	742	609	559	820	784	816	770	Solyc01g110480.2.1|PACid:27303050	S.lycopersicum	7e-141	82.03	PF00170	PTHR13301,PTHR13301:SF13				GO:0003700,GO:0043565,GO:0046983,GO:0006355	AT4G38900.2		Basic-leucine zipper (bZIP) transcription factor family protein
Locus_190_Transcript_8/20_Confidence_0.350_Length_1663	3693	3695	5322	5304	2303	2305	2511	2519	5433	5396	3240	3218	3594	3563	2429	2401	4207	4157	3643	3581	3616	3567	5839	5305	3326	3127	3366	3124	mgv1a005147m|PACid:17689625	M.guttatus	0	86.09	PF00764	PTHR11587	KOG1706	6.3.4.5	K01940	GO:0004055,GO:0005524,GO:0006526	AT4G24830.1		arginosuccinate synthase family
Locus_191_Transcript_2/9_Confidence_0.609_Length_2423	1141	1225	657	685	293	332	357	382	376	453	600	795	673	919	751	796	520	538	465	517	515	542	405	446	617	773	631	806	cassava4.1_001262m|PACid:17968944	M.esculenta	6e-30	31.48	PF05904						AT1G69360.1		Plant protein of unknown function (DUF863)
Locus_192_Transcript_1/1_Confidence_0.500_Length_361	1266	1188	452	455	157	162	173	179	138	142	295	257	312	270	833	772	358	357	250	253	250	255	149	141	304	251	293	238	PGSC0003DMP400030857|PACid:24399161	S.tuberosum	5e-33	79.07	PF00173	PTHR19359	KOG0537			GO:0020037	AT2G32720.1	ATCB5-B,B5 #4,CB5-B	cytochrome B5 isoform B
Locus_193_Transcript_4/9_Confidence_0.643_Length_1638	1030	1021	479	490	149	165	162	182	164	170	243	252	261	272	678	664	379	385	237	258	235	259	177	168	250	246	245	239	Thhalv10005107m|PACid:20198484	T.halophila	2e-24	91.38	PF00173	PTHR19359	KOG0537			GO:0020037	AT5G48810.1	ATB5-B,ATCB5-D,B5 #3,CB5-D	cytochrome B5 isoform D
Locus_194_Transcript_1/1_Confidence_0.500_Length_304	224	215	166	124	112	121	120	131	122	122	60	43	65	51	148	140	132	98	179	189	174	187	132	121	63	43	62	46	PGSC0003DMP400006567|PACid:24383653	S.tuberosum	6e-35	89.19	PF08392,PF08541					GO:0016746,GO:0009058,GO:0016747,GO:0006633,GO:0016020,GO:0008610,GO:0004315	AT1G19440.1	KCS4	3-ketoacyl-CoA synthase 4
Locus_195_Transcript_1/2_Confidence_0.500_Length_3773	1072	1074	347	351	76	73	82	79	10	9	74	73	84	81	706	698	275	276	122	115	119	113	12	10	77	72	80	72	Thecc1EG042921t1|PACid:27442463	T.cacao	3e-20	29.55	PF09331,PF02902					GO:0008234,GO:0006508	AT1G31150.1		Domain of unknown function (DUF1985)
Locus_196_Transcript_1/1_Confidence_0.000_Length_358	66	72	6	7	0	2	0	2	0	0	2	1	2	1	44	47	6	6	2	5	1	4	1	1	3	2	3	2
Locus_197_Transcript_16/16_Confidence_0.000_Length_2656	8204	8218	1830	1815	1858	1844	2025	2028	3980	3935	3780	3847	4220	4289	5396	5339	1447	1423	2939	2865	2916	2872	4278	3869	3880	3738	3952	3760	mgv1a000867m|PACid:17689455	M.guttatus	0	94.74	PF00702,PF00690,PF00122	PTHR24093:SF61,PTHR24093	KOG0205			GO:0000166,GO:0046872,GO:0003824,GO:0008152,GO:0016020,GO:0015662,GO:0006812,GO:0006754	AT3G47950.1	AHA4,HA4	H(+)-ATPase 4
Locus_198_Transcript_3/5_Confidence_0.636_Length_1338	617	628	568	580	322	332	351	363	1283	1244	340	342	373	374	406	409	450	455	511	517	507	515	1380	1224	350	333	350	329	mgv1a007714m|PACid:17679505	M.guttatus	8e-81	61.81		PTHR23139:SF13,PTHR23139					AT1G73840.1	ESP1	hydroxyproline-rich glycoprotein family protein
Locus_199_Transcript_1/2_Confidence_0.833_Length_258	2397	2443	2607	2745	370	361	406	394	24	29	169	160	193	182	1577	1587	2061	2152	587	562	586	559	27	29	174	156	182	160	mgv1a011725m|PACid:17679730	M.guttatus	3e-28	88.37	PF01370	PTHR10366:SF9,PTHR10366	KOG1502	1.2.1.44	K09753	GO:0003824,GO:0050662,GO:0044237	AT1G15950.1	ATCCR1,CCR1,IRX4	cinnamoyl coa reductase 1
Locus_200_Transcript_3/16_Confidence_0.324_Length_1109	9249	9276	10247	10325	1387	1405	1502	1514	83	85	580	570	638	629	6083	6026	8100	8091	2195	2184	2163	2144	90	85	596	555	598	552	cassava4.1_011283m|PACid:17964943	M.esculenta	6e-124	79.93			KOG1502	1.2.1.44	K09753	GO:0003824,GO:0050662,GO:0044237	AT1G15950.1	ATCCR1,CCR1,IRX4	cinnamoyl coa reductase 1
Locus_201_Transcript_10/12_Confidence_0.290_Length_844	5700	5719	4463	4518	2364	2382	2602	2618	2791	2807	4192	4128	4577	4513	3749	3715	3528	3541	3740	3701	3747	3707	3000	2760	4303	4011	4286	3957	Medtr3g107710.1|PACid:23011974	M.truncatula	4e-79	98.05	PF00071	PTHR24071	KOG0096		K07936	GO:0005525,GO:0007264,GO:0005622	AT5G55190.1	ATRAN3,RAN3	RAN GTPase 3
Locus_202_Transcript_2/6_Confidence_0.500_Length_949	14776	14834	12213	12181	5929	5980	6502	6551	9395	9325	8552	8554	9394	9394	9717	9636	9654	9545	9376	9289	9360	9274	10097	9166	8777	8310	8796	8235	Medtr4g097170.1|PACid:23046834	M.truncatula	2e-71	84.09	PF00125	PTHR11426	KOG1745		K11253	GO:0003677,GO:0006334,GO:0000786	AT4G40030.2		Histone superfamily protein
Locus_203_Transcript_1/4_Confidence_0.667_Length_778	4318	5871	8171	8901	3866	4692	4450	5367	4503	6110	3158	4714	3572	5419	2840	3814	6459	6975	6114	7289	6406	7598	4840	6006	3242	4580	3345	4751	cassava4.1_018990m|PACid:17988799	M.esculenta	1e-26	66.67							AT5G10310.1
Locus_204_Transcript_1/1_Confidence_0.000_Length_755	37	43	1	1	3	2	3	2	3	3	56	62	62	69	25	29	2	2	6	5	6	4	4	4	58	61	59	61	GSVIVT01018623001|PACid:17828507	V.vinifera	4e-78	75.73	PF02365					GO:0003677,GO:0006355	AT1G12260.1	ANAC007,EMB2749,NAC007,VND4	NAC 007
Locus_205_Transcript_1/2_Confidence_0.600_Length_642	331	314	205	208	158	160	173	179	204	190	173	170	184	183	218	205	163	164	251	250	250	255	220	188	179	166	173	161	GSVIVT01013206001|PACid:17824527	V.vinifera	6e-58	78.4	PF09736		KOG2654		K13106		AT1G31870.1
Locus_206_Transcript_8/14_Confidence_0.619_Length_2733	465	462	348	349	281	280	312	312	559	569	293	308	320	338	306	301	276	274	446	436	451	443	602	560	302	300	301	297	MDP0000264457|PACid:22637907	M.domestica	1e-148	44.81	PF07303						AT3G21290.1		dentin sialophosphoprotein-related
Locus_207_Transcript_9/9_Confidence_0.150_Length_1291	58917	59259	14857	14990	595	602	666	668	79	81	1	2	1	2	38745	38492	11744	11746	942	936	960	947	86	81	2	3	2	3	mgv1a008784m|PACid:17692959	M.guttatus	9e-167	81.23	PF08246,PF00112	PTHR12411:SF44,PTHR12411	KOG1543	3.4.22.-	K01376	GO:0008234,GO:0006508	AT5G50260.1		Cysteine proteinases superfamily protein
Locus_208_Transcript_1/1_Confidence_0.000_Length_224	22	33	61	61	38	56	44	60	19	22	19	22	20	26	15	22	49	49	62	89	65	86	21	23	21	22	20	24	Potri.001G387600.2|PACid:27043749	P.trichocarpa	2e-14	91.67	PF10559,PF00344	PTHR10906	KOG1373		K10956	GO:0015450,GO:0015031,GO:0016020	AT2G34250.1		SecY protein transport family protein
Locus_209_Transcript_1/1_Confidence_0.000_Length_323	16	18	42	50	27	31	27	34	24	23	8	9	9	10	11	12	34	40	44	50	40	50	27	24	9	10	9	10
Locus_210_Transcript_4/18_Confidence_0.312_Length_2092	7411	7374	14697	14613	9821	9795	10819	10767	3822	3787	4113	4026	4537	4433	4874	4790	11618	11451	15530	15214	15574	15242	4108	3723	4222	3912	4248	3886	Potri.001G387600.2|PACid:27043749	P.trichocarpa	0	96.23	PF10559,PF00344	PTHR10906	KOG1373		K10956	GO:0015450,GO:0015031,GO:0016020	AT2G34250.1		SecY protein transport family protein
Locus_211_Transcript_25/32_Confidence_0.395_Length_2059	15827	15776	81	88	125	125	134	134	106	113	3477	3513	3854	3888	10409	10248	65	70	199	196	194	191	115	112	3569	3413	3609	3409	mgv1a007856m|PACid:17682421	M.guttatus	5e-163	81.59	PF03151,PF00892	PTHR11132	KOG1441			GO:0016020	AT1G61800.1	ATGPT2,GPT2	glucose-6-phosphate/phosphate translocator 2
Locus_212_Transcript_4/10_Confidence_0.630_Length_1196	4188	4110	1739	1741	742	702	829	778	944	928	788	825	883	909	2755	2670	1375	1365	1175	1092	1195	1103	1015	913	810	802	828	798	mgv1a022935m|PACid:17685500	M.guttatus	3e-105	63	PF00069	PTHR22967:SF47,PTHR22967	KOG1989	2.7.11.1	K08853	GO:0004672,GO:0005524,GO:0006468	AT2G32850.2		Protein kinase superfamily protein
Locus_213_Transcript_3/3_Confidence_0.200_Length_484	54370	78211	74549	89946	34829	46207	39957	52610	47223	65227	41552	60268	46734	67693	35755	50802	58927	70479	55073	71764	57513	74470	50747	64111	42641	58541	43753	59335	Solyc03g115020.2.1|PACid:27289861	S.lycopersicum	1e-26	84.11	PF06549						AT5G08050.1		Protein of unknown function (DUF1118)
Locus_214_Transcript_5/9_Confidence_0.364_Length_1159	33077	33001	5192	5191	313	309	329	326	1027	1033	2174	2166	2413	2398	21752	21436	4105	4068	496	481	475	463	1105	1016	2232	2105	2260	2103	Solyc04g082200.2.1|PACid:27279322	S.lycopersicum	1e-15	64.37	PF00257					GO:0006950,GO:0009415	AT1G20440.1	AtCOR47,COR47,RD17	cold-regulated 47
Locus_215_Transcript_3/7_Confidence_0.611_Length_1743	8694	8677	131	131	16	18	17	19	36	34	643	639	708	704	5718	5637	104	103	27	30	26	28	40	34	661	622	664	618	mgv1a006788m|PACid:17677904	M.guttatus	2e-153	67.77	PF00201	PTHR11926:SF15,PTHR11926	KOG1192			GO:0016758,GO:0008152	AT5G17050.1	UGT78D2	UDP-glucosyl transferase 78D2
Locus_216_Transcript_2/5_Confidence_0.667_Length_679	322	303	443	455	198	220	214	240	314	312	166	167	183	181	212	197	351	357	315	343	309	341	338	308	171	163	172	160	mgv1a004504m|PACid:17680592	M.guttatus	2e-78	90	PF05577	PTHR11010:SF2,PTHR11010	KOG2182			GO:0008236,GO:0006508	AT4G36195.3		Serine carboxypeptidase S28 family protein
Locus_217_Transcript_19/19_Confidence_0.125_Length_2717	68390	97030	99027	119574	46614	61584	53371	70108	61493	84639	50186	73744	56500	83046	44974	63026	78275	93695	73707	95645	76820	99238	66081	83190	51502	71631	52896	72792	Thecc1EG027240t1|PACid:27439775	T.cacao	3e-122	65.72	PF00069	PTHR22967:SF2,PTHR22967	KOG0198			GO:0004672,GO:0005524,GO:0006468	AT4G32250.1		Protein kinase superfamily protein
Locus_218_Transcript_6/11_Confidence_0.630_Length_2259	8004	8166	3638	3610	1878	1865	2049	2033	4820	4888	2905	2907	3215	3217	5264	5305	2876	2829	2971	2898	2951	2879	5181	4805	2982	2825	3011	2821
Locus_219_Transcript_5/5_Confidence_0.091_Length_410	1033	993	375	364	128	126	137	134	149	153	844	794	917	881	680	646	297	286	204	197	199	191	161	151	867	772	859	773	mgv1a005971m|PACid:17671981	M.guttatus	1e-33	80.95	PF01490	PTHR22950	KOG1305				AT3G30390.1		Transmembrane amino acid transporter family protein
Locus_220_Transcript_5/12_Confidence_0.611_Length_3114	1702	1729	1445	1419	634	653	699	714	1061	1079	951	938	1055	1047	1120	1124	1143	1113	1004	1016	1008	1012	1141	1061	977	912	989	919	mgv1a000967m|PACid:17696442	M.guttatus	0	78.75	PF06337,PF00443	PTHR24006:SF197,PTHR24006	KOG1870	3.1.2.15	K11835	GO:0004221,GO:0006511	AT4G10570.1	UBP9	ubiquitin-specific protease 9
Locus_221_Transcript_2/3_Confidence_0.571_Length_890	3144	3175	622	621	46	45	49	47	6	5	23	23	28	28	2068	2063	492	487	74	71	72	68	8	6	25	23	27	25	mgv1a006158m|PACid:17683773	M.guttatus	1e-91	68.94	PF00201	PTHR11926:SF15,PTHR11926	KOG1192			GO:0016758,GO:0008152	AT1G05680.1	UGT74E2	Uridine diphosphate glycosyltransferase 74E2
Locus_222_Transcript_1/1_Confidence_0.800_Length_1024	1150	1220	231	236	19	27	21	33	14	2	16	16	18	16	757	793	183	186	32	43	32	48	16	3	17	17	18	15	mgv1a006158m|PACid:17683773	M.guttatus	6e-13	82.93	PF00201	PTHR11926:SF15,PTHR11926	KOG1192			GO:0016758,GO:0008152	AT1G05680.1	UGT74E2	Uridine diphosphate glycosyltransferase 74E2
Locus_223_Transcript_5/10_Confidence_0.556_Length_2359	4007	3972	206	200	10	11	11	12	19	20	323	325	355	360	2636	2581	164	157	17	19	17	18	21	21	332	317	333	316	mgv1a002747m|PACid:17680852	M.guttatus	0	78.57	PF02225	PTHR22765:SF8,PTHR22765	KOG3920			GO:0005509	AT1G30900.1	BP80-3;3,VSR3;3,VSR6	VACUOLAR SORTING RECEPTOR 6
Locus_224_Transcript_1/1_Confidence_0.500_Length_263	60	60	1	2	0	0	0	0	0	0	1	2	1	2	40	40	2	2	2	2	1	1	1	1	2	3	2	3
Locus_225_Transcript_7/8_Confidence_0.533_Length_1652	860	857	544	534	349	339	375	363	450	456	323	316	350	345	566	557	431	419	553	528	541	515	485	449	332	308	329	303	mgv1a011044m|PACid:17688184	M.guttatus	4e-128	87.76	PF03171	PTHR10869	KOG1591	1.14.11.2	K00472	GO:0016491,GO:0016706,GO:0055114	AT1G20270.1		2-oxoglutarate (2OG) and Fe(II)-dependent oxygenase superfamily protein
Locus_226_Transcript_2/3_Confidence_0.571_Length_852	102	124	108	106	55	56	59	62	34	31	76	69	80	75	68	81	86	84	89	89	86	89	38	31	79	68	76	67	mgv1a006628m|PACid:17680847	M.guttatus	2e-111	80.36	PF12056						AT3G20300.1		Protein of unknown function (DUF3537)
Locus_227_Transcript_1/8_Confidence_0.667_Length_1237	700	688	381	383	155	164	165	173	433	444	750	740	829	815	461	448	302	301	247	256	239	246	466	437	771	720	777	715	27811.m000083|PACid:16799277	R.communis	8e-149	79.26	PF00092,PF00097	PTHR10579:SF5,PTHR10579				GO:0005515	AT2G38970.1		Zinc finger (C3HC4-type RING finger) family protein
Locus_228_Transcript_15/15_Confidence_0.083_Length_840	3219	3329	210	225	36	32	39	35	56	66	122	123	138	136	2117	2163	167	177	59	51	58	51	61	66	126	120	130	120	evm.model.supercontig_74.69|PACid:16425762	C.papaya	2e-54	87.72	PF01370	PTHR10366,PTHR10366:SF39	KOG1371	5.1.3.2	K01784	GO:0003824,GO:0050662,GO:0044237,GO:0006012,GO:0003978	AT1G12780.1	ATUGE1,UGE1	UDP-D-glucose/UDP-D-galactose 4-epimerase 1
Locus_229_Transcript_20/20_Confidence_0.026_Length_2301	2948	2948	519	550	288	306	314	343	616	596	373	365	412	404	1939	1916	411	432	457	477	453	487	663	587	384	356	387	355	29739.m003629|PACid:16807409	R.communis	4e-28	75							AT5G21940.1
Locus_230_Transcript_7/9_Confidence_0.269_Length_2937	19434	19614	4021	4047	1204	1222	1331	1345	1261	1261	4662	4644	5157	5121	12781	12741	3179	3172	1905	1899	1917	1905	1356	1240	4785	4512	4829	4489	mgv1a005441m|PACid:17684101	M.guttatus	0	91.79	PF03446,PF00393	PTHR11811	KOG2653	1.1.1.44	K00033	GO:0004616,GO:0050661,GO:0006098,GO:0055114	AT3G02360.2		6-phosphogluconate dehydrogenase family protein
Locus_231_Transcript_11/15_Confidence_0.118_Length_711	21321	29905	40989	51018	19185	26230	22029	29922	22240	31279	16454	24021	18552	27194	14021	19425	32400	39977	30337	40738	31709	42356	23900	30744	16886	23333	17369	23837	mgv1a000500m|PACid:17674135	M.guttatus	7e-104	95.38		PTHR22939:SF15,PTHR22939				GO:0005515	AT3G03380.1	DegP7	DegP protease 7
Locus_232_Transcript_2/2_Confidence_0.250_Length_447	5477	5540	1379	1370	188	189	210	212	101	101	56	65	63	75	3602	3599	1091	1074	299	295	304	301	110	100	58	64	60	67	Pavirv00023023m|PACid:23765402	P.virgatum	2e-35	94.44	PF00230	PTHR19139,PTHR19139:SF55	KOG0223		K09872	GO:0005215,GO:0006810,GO:0016020	AT4G23400.1	PIP1;5,PIP1D	plasma membrane intrinsic protein 1;5
Locus_233_Transcript_3/5_Confidence_0.364_Length_1015	2338	2361	7696	7702	4026	4036	4457	4468	8180	8172	1599	1595	1786	1778	1538	1534	6084	6036	6367	6270	6417	6326	8791	8033	1642	1550	1673	1559	mgv1a015099m|PACid:17697205	M.guttatus	6e-37	78.31	PF06983						AT5G48480.1		Lactoylglutathione lyase / glyoxalase I family protein
Locus_234_Transcript_8/8_Confidence_0.000_Length_2133	61300	85831	76580	93633	35673	48217	40834	54815	50533	69516	42093	61048	47418	68460	40312	55752	60532	73368	56407	74886	58775	77591	54304	68326	43197	59299	44393	60007	PGSC0003DMP400013572|PACid:24387376	S.tuberosum	0	83.37							AT1G10740.1		alpha/beta-Hydrolases superfamily protein
Locus_235_Transcript_5/10_Confidence_0.294_Length_1186	4916	5494	2566	2684	1098	1315	1284	1531	1488	1942	1427	2060	1606	2372	3233	3569	2029	2104	1738	2044	1850	2169	1600	1910	1465	2002	1504	2080	mgv1a010979m|PACid:17678703	M.guttatus	6e-124	77.82		PTHR18901	KOG3109			GO:0003824,GO:0008152	AT5G02230.1		Haloacid dehalogenase-like hydrolase (HAD) superfamily protein
Locus_236_Transcript_1/3_Confidence_0.571_Length_877	508	515	303	294	186	197	205	218	458	476	312	331	346	361	335	335	240	231	296	308	297	310	493	469	321	322	325	317	mgv1a009713m|PACid:17679388	M.guttatus	9e-98	75.93	PF00642	PTHR12930	KOG1813		K13127	GO:0003676,GO:0008270	AT1G01350.1		Zinc finger (CCCH-type/C3HC4-type RING finger) family protein
Locus_237_Transcript_8/10_Confidence_0.250_Length_1308	5557	7125	6474	6937	3127	3799	3595	4336	4124	5539	3857	5409	4353	6192	3655	4629	5118	5436	4946	5902	5176	6139	4433	5445	3959	5255	4076	5428	mgv1a002790m|PACid:17684016	M.guttatus	2e-139	84.93	PF07651	PTHR22951:SF1,PTHR22951	KOG0251			GO:0005543	AT2G25430.1		epsin N-terminal homology (ENTH) domain-containing protein / clathrin assembly protein-related
Locus_238_Transcript_1/8_Confidence_0.636_Length_1408	1222	1235	562	557	336	335	372	371	745	750	395	386	438	428	804	803	445	437	533	522	537	527	802	738	406	376	411	376	mgv1a009799m|PACid:17672024	M.guttatus	5e-128	90.65	PF04142	PTHR10231:SF3,PTHR10231	KOG2234			GO:0016021,GO:0008643,GO:0005351,GO:0000139	AT5G65000.1		Nucleotide-sugar transporter family protein
Locus_239_Transcript_2/3_Confidence_0.500_Length_863	93	102	123	118	48	60	53	68	82	91	41	37	43	37	62	67	98	93	77	95	78	98	89	90	43	37	41	33	mgv1a001124m|PACid:17676380	M.guttatus	1e-131	83.75	PF09763	PTHR16092:SF13,PTHR16092	KOG2148				AT1G47550.1	SEC3A	exocyst complex component sec3A
Locus_240_Transcript_5/7_Confidence_0.632_Length_2664	483	468	388	388	255	258	275	279	530	529	276	269	310	304	318	305	307	305	405	402	397	396	571	521	284	262	291	267	mgv1a020693m|PACid:17692628	M.guttatus	1e-162	44.8	PF00931	PTHR11017:SF14,PTHR11017	KOG4658			GO:0005515,GO:0043531,GO:0006915,GO:0005524	AT3G46530.1	RPP13	NB-ARC domain-containing disease resistance protein
Locus_241_Transcript_1/6_Confidence_0.278_Length_1781	1626	1620	765	764	285	286	312	313	799	791	1937	1922	2143	2130	1070	1053	605	599	452	446	451	444	860	778	1989	1868	2007	1868	mgv1a005022m|PACid:17679633	M.guttatus	0	87.96	PF00709	PTHR11846	KOG1355	6.3.4.4	K01939	GO:0000287,GO:0004019,GO:0005525,GO:0006164,GO:0005737	AT3G57610.1	ADSS	adenylosuccinate synthase
Locus_242_Transcript_1/1_Confidence_0.000_Length_246	420	816	211	543	16	37	20	41	0	1	3	4	3	4	277	531	168	426	27	59	30	59	1	2	4	5	4	4
Locus_243_Transcript_1/1_Confidence_0.000_Length_220	2245	3029	3046	3417	1265	1720	1479	1992	1744	2512	1425	2224	1610	2587	1477	1968	2408	2678	2002	2673	2130	2821	1875	2470	1463	2161	1508	2268
Locus_244_Transcript_1/1_Confidence_0.000_Length_220	339	352	209	236	28	23	33	28	0	1	1	4	3	4	224	229	166	186	46	37	49	41	1	2	2	5	4	4
Locus_245_Transcript_1/1_Confidence_0.000_Length_410	6380	6117	3152	2868	258	210	277	230	12	5	159	179	178	197	4196	3974	2492	2248	410	328	400	327	14	6	164	175	168	174	Glyma12g05770.2|PACid:26294326	G.max	1e-21	57.32	PF00232	PTHR10353	KOG0626			GO:0004553,GO:0005975	AT5G42260.1	BGLU12	beta glucosidase 12
Locus_246_Transcript_1/1_Confidence_0.000_Length_1538	7336	7365	2859	2882	237	278	263	300	2	2	631	600	696	668	4825	4785	2261	2259	376	433	380	426	3	3	649	584	653	586	Potri.001G223300.1|PACid:27041710	P.trichocarpa	2e-116	46.54	PF00232	PTHR10353	KOG0626	3.2.1.-	K01238	GO:0004553,GO:0005975	AT2G44480.1	BGLU17	beta glucosidase 17
Locus_247_Transcript_1/1_Confidence_0.000_Length_238	324	330	201	193	46	37	57	39	169	173	38	53	55	62	214	215	160	152	74	59	83	57	183	171	40	52	52	55
Locus_248_Transcript_7/19_Confidence_0.162_Length_2795	88530	87644	41280	41022	3531	3510	3892	3852	66	58	960	952	1055	1053	58218	56929	32630	32144	5585	5453	5603	5454	72	58	986	926	989	924	Potri.T018000.1|PACid:27014298	P.trichocarpa	9e-104	46.3	PF00232	PTHR10353	KOG0626	3.2.1.-	K01238	GO:0004553,GO:0005975	AT2G44480.1	BGLU17	beta glucosidase 17
Locus_249_Transcript_1/1_Confidence_0.000_Length_309	133	131	3	8	0	0	0	0	0	0	7	5	7	5	88	86	3	7	2	2	1	1	1	1	8	6	7	5
Locus_250_Transcript_1/1_Confidence_0.000_Length_218	6817	6850	3177	3171	273	280	303	308	5	5	69	67	74	77	4484	4450	2512	2485	433	436	438	437	6	6	72	66	70	68
Locus_251_Transcript_1/1_Confidence_0.000_Length_205	2464	2455	116	125	0	3	0	4	0	0	64	64	73	72	1621	1595	92	99	2	6	1	7	1	1	67	63	69	64
Locus_252_Transcript_1/1_Confidence_0.000_Length_217	228	491	29	94	1	7	1	8	0	0	4	15	4	15	151	320	24	74	3	12	3	13	1	1	5	16	5	14
Locus_253_Transcript_1/1_Confidence_0.000_Length_208	123	100	9	11	2	2	4	2	0	0	4	5	4	5	82	66	8	9	5	5	7	4	1	1	5	6	5	5
Locus_254_Transcript_1/1_Confidence_0.000_Length_218	217	470	27	90	1	7	1	8	0	0	7	14	7	15	143	306	22	71	3	12	3	13	1	1	8	15	7	14
Locus_255_Transcript_1/1_Confidence_0.000_Length_419	168	158	5	10	0	0	0	0	0	0	5	8	5	8	111	103	5	9	2	2	1	1	1	1	6	9	6	8
Locus_256_Transcript_1/1_Confidence_0.000_Length_235	140	123	19	24	2	1	5	1	0	1	7	5	8	5	93	81	16	20	5	3	9	3	1	2	8	6	8	5
Locus_257_Transcript_1/1_Confidence_0.000_Length_219	223	263	180	213	19	22	20	25	0	0	0	0	0	0	147	171	143	168	32	36	30	37	1	1	1	1	1	1
Locus_258_Transcript_1/1_Confidence_0.000_Length_273	279	298	179	181	30	24	32	30	0	0	0	0	0	0	184	194	142	143	49	39	47	44	1	1	1	1	1	1
Locus_259_Transcript_7/7_Confidence_0.188_Length_2056	13091	18097	16111	18147	7695	9696	8809	11013	11754	14835	8971	12740	10115	14371	8609	11755	12735	14220	12169	15060	12681	15590	12632	14582	9207	12376	9471	12597	Solyc01g110470.2.1|PACid:27303565	S.lycopersicum	4e-90	59.14	PF06217						AT2G21240.1	ATBPC4,BBR,BPC4	basic pentacysteine 4
Locus_260_Transcript_15/18_Confidence_0.438_Length_815	683	708	3697	3625	8516	8535	9385	9404	23041	23050	123	109	135	124	450	461	2923	2841	13467	13257	13510	13313	24761	22656	127	107	127	110	mgv1a012738m|PACid:17672541	M.guttatus	6e-60	58.56	PF05042						AT4G26740.1	ATPXG1,ATS1,CLO1	seed gene 1
Locus_261_Transcript_6/6_Confidence_0.000_Length_2526	2838	2835	1383	1385	919	921	999	1002	1524	1535	2050	2043	2255	2248	1867	1842	1094	1086	1455	1432	1439	1420	1639	1510	2105	1985	2112	1971	mgv1a001976m|PACid:17672229	M.guttatus	0	94.26	PF02516	PTHR13872	KOG2292	2.4.1.119	K07151	GO:0004576,GO:0006486,GO:0016020	AT1G34130.1	STT3B	staurosporin and temperature sensitive 3-like b
Locus_262_Transcript_6/17_Confidence_0.613_Length_1529	6821	6794	3541	3608	340	345	385	395	13	11	436	443	478	482	4486	4414	2800	2828	539	537	556	561	15	12	448	431	448	423	mgv1a002448m|PACid:17690816	M.guttatus	0	74.85	PF06964,PF02018					GO:0046556,GO:0046373,GO:0016798	AT3G10740.1	ARAF,ARAF1,ASD1,ATASD1	alpha-L-arabinofuranosidase 1
Locus_263_Transcript_2/3_Confidence_0.625_Length_486	1438	1482	1375	1386	759	707	838	769	2653	2636	631	668	704	736	946	963	1088	1087	1202	1100	1208	1090	2852	2592	649	650	660	646	mgv1a002038m|PACid:17688022	M.guttatus	2e-75	87.04	PF02737,PF00725,PF00378	PTHR23309	KOG1683	1.1.1.211,1.1.1.35,4.2.1.17	K10527	GO:0003824,GO:0008152,GO:0003857,GO:0016491,GO:0006631,GO:0055114	AT3G06860.1	ATMFP2,MFP2	multifunctional protein 2
Locus_264_Transcript_8/9_Confidence_0.368_Length_701	1914	1887	1808	1786	1009	1017	1087	1108	3577	3622	935	887	1017	960	1259	1226	1430	1400	1597	1581	1566	1570	3845	3561	961	863	953	842	mgv1a002038m|PACid:17688022	M.guttatus	7e-86	90	PF02737,PF00725,PF00378	PTHR23309	KOG1683	1.1.1.211,1.1.1.35,4.2.1.17	K10527	GO:0003824,GO:0008152,GO:0003857,GO:0016491,GO:0006631,GO:0055114	AT3G06860.1	ATMFP2,MFP2	multifunctional protein 2
Locus_265_Transcript_4/6_Confidence_0.364_Length_1662	12226	12172	764	761	93	94	101	101	70	74	2938	2920	3216	3198	8041	7907	605	597	149	148	147	144	76	74	3016	2837	3012	2804	mgv1a006998m|PACid:17669665	M.guttatus	0	94.05	PF08442	PTHR23118	KOG1254	2.3.3.8	K01648		AT1G60810.1	ACLA-2	ATP-citrate lyase A-2
Locus_266_Transcript_2/4_Confidence_0.400_Length_1146	5436	5435	10881	10947	3802	3792	4155	4158	7636	7651	6422	6417	7047	7035	3575	3531	8601	8578	6013	5891	5982	5887	8207	7521	6591	6234	6598	6167	mgv1a013661m|PACid:17678471	M.guttatus	6e-106	91.39	PF00177	PTHR11205:SF1,PTHR11205	KOG3291		K02989	GO:0006412,GO:0005840,GO:0005622,GO:0003735,GO:0015935	AT3G11940.1	AML1,ATRPS5A,RPS5A	ribosomal protein 5A
Locus_267_Transcript_3/10_Confidence_0.607_Length_3334	62974	88942	87582	105267	40597	53572	46470	60888	53215	73730	57188	78292	64018	87768	41413	57773	69228	82484	64193	83202	66887	86187	57186	72468	58687	76048	59934	76930	mgv1a000842m|PACid:17689724	M.guttatus	0	92.14	PF00311			4.1.1.31	K01595	GO:0008964,GO:0006099,GO:0015977	AT1G53310.1	ATPEPC1,ATPPC1,PEPC1,PPC1	phosphoenolpyruvate carboxylase 1
Locus_268_Transcript_1/1_Confidence_0.667_Length_323	95	107	111	109	29	32	34	35	43	51	26	25	26	26	63	70	89	86	47	51	50	51	47	51	28	25	25	24
Locus_269_Transcript_1/4_Confidence_0.500_Length_1198	1574	1595	597	592	282	289	318	325	391	381	743	749	809	815	1036	1037	473	465	447	450	459	461	421	375	763	728	758	715	mgv1a011801m|PACid:17692753	M.guttatus	5e-135	90.6	PF03908	PTHR21230:SF2,PTHR21230	KOG1666		K08494		AT3G17440.1	ATNPSN13,NPSN13	novel plant snare 13
Locus_270_Transcript_1/3_Confidence_0.400_Length_1105	26604	26660	384	381	5	6	6	8	1	15	18	33	19	35	17496	17318	304	299	9	11	10	13	2	16	19	33	19	32	Solyc12g014620.1.1|PACid:27307266	S.lycopersicum	2e-15	72.94	PF00234						AT4G12520.1		Bifunctional inhibitor/lipid-transfer protein/seed storage 2S albumin superfamily protein
Locus_271_Transcript_2/17_Confidence_0.583_Length_3470	1438	1451	1495	1492	1211	1208	1359	1359	3009	3013	1168	1179	1275	1285	946	943	1182	1170	1916	1878	1958	1925	3235	2962	1200	1146	1195	1127	mgv1a000611m|PACid:17674233	M.guttatus	0	80.28	PF03144,PF00679,PF00009	PTHR23115:SF3,PTHR23115	KOG0467	3.6.5.-	K14536	GO:0003924,GO:0005525	AT3G22980.1		Ribosomal protein S5/Elongation factor G/III/V family protein
Locus_272_Transcript_6/19_Confidence_0.568_Length_2168	7054	7159	3058	3062	1022	1107	1164	1225	1760	1876	5336	5519	5884	6103	4639	4651	2418	2400	1618	1721	1677	1735	1892	1845	5477	5362	5510	5350	mgv1a002825m|PACid:17685130	M.guttatus	0	97.56	PF02874,PF00306,PF00006	PTHR15184:SF11,PTHR15184	KOG1351	3.6.3.14	K02147	GO:0005524,GO:0016820,GO:0015991,GO:0033178,GO:0046933,GO:0046961,GO:0015992,GO:0046034,GO:0016469	AT4G38510.5		ATPase, V1 complex, subunit B protein
Locus_273_Transcript_4/10_Confidence_0.400_Length_687	1882	1847	281	286	45	39	50	43	27	25	70	74	79	84	1238	1200	223	225	73	62	73	62	30	26	73	73	75	75	mgv1a007371m|PACid:17679289	M.guttatus	4e-84	84.66	PF01842					GO:0016597,GO:0008152	AT2G36840.1		ACT-like superfamily protein
Locus_274_Transcript_24/35_Confidence_0.426_Length_2320	24739	34621	39207	47046	24229	30195	27474	34165	27062	35731	24425	33114	27383	37259	16269	22489	30991	36864	38312	46896	39546	48361	29082	35120	25066	32166	25637	32659	Solyc03g083420.2.1|PACid:27289721	S.lycopersicum	0	71.36	PF04755	PTHR24056,PTHR24056:SF49	KOG0594			GO:0005198,GO:0009507	AT5G53450.1	ORG1	OBP3-responsive gene 1
Locus_275_Transcript_6/9_Confidence_0.643_Length_1450	2747	2769	382	373	99	97	107	105	101	109	524	535	583	599	1807	1799	303	293	158	152	155	150	110	108	539	521	547	526	mgv1a026885m|PACid:17688274	M.guttatus	5e-124	61.32	PF00571		KOG1764			GO:0005515	AT5G53750.1		CBS domain-containing protein
Locus_276_Transcript_10/12_Confidence_0.562_Length_5150	2312	2330	2890	2908	1509	1488	1638	1619	2490	2499	1541	1558	1693	1709	1521	1514	2285	2279	2388	2313	2359	2293	2677	2457	1582	1514	1586	1499	mgv1a001186m|PACid:17671969	M.guttatus	2e-113	45.01
Locus_277_Transcript_1/1_Confidence_0.000_Length_214	68	66	78	81	47	54	52	56	81	67	54	51	57	57	45	44	62	64	76	85	76	81	88	67	56	51	54	51	mgv1a001186m|PACid:17671969	M.guttatus	2e-12	52.86
Locus_278_Transcript_1/1_Confidence_0.000_Length_234	89	85	102	97	66	59	70	64	101	105	49	57	53	62	59	56	81	77	106	93	102	92	110	104	51	56	51	55
Locus_279_Transcript_1/1_Confidence_0.000_Length_253	18	20	21	22	6	11	7	15	13	8	19	19	20	21	12	14	17	18	11	19	12	23	15	9	21	19	20	19
Locus_280_Transcript_17/20_Confidence_0.520_Length_1611	1600	1595	3721	3734	2463	2414	2726	2683	2717	2680	585	582	642	639	1053	1037	2942	2927	3896	3751	3925	3799	2921	2635	601	566	602	561	mgv1a004506m|PACid:17673648	M.guttatus	2e-60	75.56		PTHR23125:SF29,PTHR23125	KOG4341			GO:0005515	AT4G02740.1		F-box/RNI-like superfamily protein
Locus_281_Transcript_1/1_Confidence_0.667_Length_374	703	677	696	664	303	315	329	346	538	508	523	516	583	563	463	440	551	521	481	491	475	491	579	500	538	502	547	494	mgv1a011675m|PACid:17683495	M.guttatus	8e-67	99.19	PF01873	PTHR23001:SF3,PTHR23001	KOG2768		K03238	GO:0003743,GO:0006413	AT5G20920.1	EIF2 BETA,EMB1401	eukaryotic translation initiation factor 2 beta subunit
Locus_282_Transcript_3/5_Confidence_0.429_Length_1358	131	128	272	271	125	119	138	131	197	197	162	161	176	176	87	84	216	213	199	186	200	187	213	195	167	157	166	155	GSVIVT01018947001|PACid:17828737	V.vinifera	6e-71	64.71	PF04770						AT1G75240.1	AtHB33,HB33	homeobox protein 33
Locus_283_Transcript_6/6_Confidence_0.067_Length_784	12549	12564	261	265	5	3	5	3	40	42	1	2	1	2	8253	8162	207	208	9	6	9	6	44	42	2	3	2	3	Ciclev10026054m|PACid:20801466	C.clementina	3e-89	78.26	PF00141			1.11.1.7	K00430	GO:0055114,GO:0020037,GO:0006979,GO:0004601	AT5G66390.1		Peroxidase superfamily protein
Locus_284_Transcript_5/7_Confidence_0.529_Length_1290	357	367	187	194	23	24	26	27	71	75	1056	1081	1185	1212	235	239	149	153	38	39	39	40	77	75	1085	1051	1110	1063	mgv1a003018m|PACid:17689636	M.guttatus	8e-168	84.83	PF01740,PF00916	PTHR11814:SF46,PTHR11814	KOG0236			GO:0005215,GO:0006810,GO:0055085,GO:0016021	AT1G23090.1	AST91,SULTR3;3	sulfate transporter 91
Locus_285_Transcript_1/1_Confidence_0.000_Length_273	44	34	32	26	14	18	17	20	20	24	29	36	36	42	30	23	26	21	24	30	26	30	23	25	31	36	35	38
Locus_286_Transcript_3/7_Confidence_0.625_Length_6070	6767	6782	4592	4606	3136	3142	3449	3449	9630	9674	4174	4178	4554	4561	4451	4406	3630	3610	4960	4881	4966	4883	10349	9509	4284	4059	4264	3999	mgv1a000091m|PACid:17672827	M.guttatus	0	95.19	PF05001,PF05000,PF04998,PF04997,PF04992,PF04990,PF04983,PF00623	PTHR19376:SF14,PTHR19376	KOG0260	2.7.7.6	K03006	GO:0003677,GO:0003899,GO:0006350,GO:0006366,GO:0005665,GO:0006351	AT4G35800.1	NRPB1,RNA_POL_II_LS,RNA_POL_II_LSRNA_POL_II_LS,RPB1	RNA polymerase II large subunit
Locus_287_Transcript_3/19_Confidence_0.125_Length_257	55869	80226	76753	93334	36050	47844	41246	54438	48983	67823	42573	62463	47914	70139	36740	52111	60669	73134	57004	74306	59368	77058	52638	66662	43689	60673	44858	61478	GRMZM2G089454_T04|PACid:20876722	Z.mays	3e-14	94.59	PF00025	PTHR11711:SF20,PTHR11711				GO:0005525,GO:0007264	AT5G37680.1	ARLA1A,ATARLA1A	ADP-ribosylation factor-like A1A
Locus_288_Transcript_1/2_Confidence_0.727_Length_327	1986	2069	108	138	7	9	8	9	0	2	425	474	471	530	1307	1345	86	109	13	16	13	14	1	3	437	461	442	465
Locus_289_Transcript_6/7_Confidence_0.389_Length_1361	6405	6411	4268	4258	418	413	466	460	54	52	4352	4365	4750	4759	4213	4165	3374	3337	663	643	672	653	59	52	4467	4241	4448	4172	mgv1a008911m|PACid:17688521	M.guttatus	7e-167	86.43	PF08246,PF00112	PTHR12411:SF50,PTHR12411	KOG1543	3.4.22.16	K01366	GO:0008234,GO:0006508	AT5G60360.1	AALP,ALP,SAG2	aleurain-like protease
Locus_290_Transcript_1/1_Confidence_0.500_Length_362	240	238	65	67	31	33	38	35	56	50	99	100	105	109	158	155	52	53	51	53	56	51	61	50	103	98	99	96	Gorai.002G232200.2|PACid:26791960	G.raimondii	6e-25	86.67	PF00270	PTHR24031:SF56,PTHR24031	KOG0335			GO:0003676,GO:0005524,GO:0008026	AT2G42520.1		P-loop containing nucleoside triphosphate hydrolases superfamily protein
Locus_291_Transcript_1/1_Confidence_0.000_Length_224	32	28	86	93	34	22	36	29	25	22	18	20	18	22	22	19	69	74	55	36	53	42	28	23	19	20	18	20
Locus_292_Transcript_1/1_Confidence_0.000_Length_210	20	13	41	31	13	18	15	19	16	16	18	16	22	17	14	9	33	25	22	30	23	28	18	17	19	17	22	16
Locus_293_Transcript_54/64_Confidence_0.090_Length_2580	24446	34676	40010	47898	18589	24706	21337	28170	23723	32815	19609	28917	22108	32631	16076	22524	31626	37532	29394	38372	30713	39876	25494	32254	20124	28089	20698	28602	Thecc1EG004388t1|PACid:27436730	T.cacao	1e-43	54.49							AT4G02800.1
Locus_294_Transcript_1/1_Confidence_0.000_Length_203	23	22	26	19	14	7	18	7	24	25	10	11	12	12	16	15	21	16	24	12	27	11	27	26	11	12	12	11
Locus_295_Transcript_8/8_Confidence_0.105_Length_1489	8174	10346	13726	15691	6722	8307	7651	9448	9827	12355	5166	7284	5790	8303	5376	6721	10850	12296	10630	12903	11014	13375	10561	12144	5302	7076	5421	7279	MDP0000225543|PACid:22666656	M.domestica	8e-53	48.35							AT4G25670.1
Locus_296_Transcript_3/12_Confidence_0.571_Length_2113	2659	2918	1044	1083	447	565	543	654	659	872	506	813	580	946	1749	1896	826	849	708	879	783	927	709	858	520	791	544	830	PGSC0003DMP400048847|PACid:24413639	S.tuberosum	0	69.94	PF01554	PTHR11206,PTHR11206:SF9	KOG1347			GO:0015238,GO:0015297,GO:0006855,GO:0055085,GO:0016020	AT3G03620.1		MATE efflux family protein
Locus_297_Transcript_4/16_Confidence_0.615_Length_2722	2436	2435	1826	1816	1026	1030	1100	1111	2512	2546	1796	1782	1967	1952	1603	1582	1444	1424	1624	1601	1585	1574	2700	2503	1844	1732	1842	1712	mgv1a001194m|PACid:17694568	M.guttatus	6e-73	77.2	PF00630,PF00076	PTHR13833:SF15,PTHR13833	KOG2812			GO:0003676	AT3G23900.3		RNA recognition motif (RRM)-containing protein
Locus_298_Transcript_1/1_Confidence_0.800_Length_582	92	107	103	99	40	55	42	59	169	178	75	72	79	76	61	70	82	78	65	87	62	85	183	176	78	71	75	67
Locus_299_Transcript_12/15_Confidence_0.174_Length_1560	631	628	379	367	254	250	284	284	526	507	691	680	757	739	416	409	300	288	403	390	410	403	566	499	710	661	710	649
Locus_300_Transcript_10/11_Confidence_0.471_Length_2343	2325	2328	874	880	196	198	211	213	87	89	4022	4036	4447	4458	1530	1513	692	690	311	309	305	303	95	88	4128	3921	4164	3908	Solyc11g072490.1.1|PACid:27295176	S.lycopersicum	3e-149	55.02							AT5G60210.1	RIP5	ROP interactive partner 5
Locus_301_Transcript_4/7_Confidence_0.632_Length_3501	1802	1804	592	596	66	67	68	70	9	19	1357	1353	1496	1489	1186	1172	469	468	106	106	99	100	11	20	1394	1315	1401	1306	mgv1a000849m|PACid:17685663	M.guttatus	0	69.3	PF00560,PF00069	PTHR24420:SF467,PTHR24420	KOG1187			GO:0004672,GO:0005524,GO:0006468,GO:0005515	AT3G23750.1		Leucine-rich repeat protein kinase family protein
Locus_302_Transcript_2/6_Confidence_0.167_Length_1849	47130	68175	69512	85806	32130	43829	36820	49848	42393	59869	35466	52960	39992	59598	30994	44283	54945	67235	50805	68071	52998	70560	45557	58844	36396	51442	37441	52239
Locus_303_Transcript_1/1_Confidence_0.000_Length_282	35	39	14	29	15	14	18	15	39	44	7	14	10	14	24	26	12	24	25	23	27	23	43	44	8	15	10	13
Locus_304_Transcript_1/1_Confidence_0.000_Length_275	395	761	111	195	24	37	25	43	148	245	98	194	110	219	260	495	89	154	40	59	37	62	160	242	102	189	104	193	Pavirv00023022m|PACid:23765401	P.virgatum	2e-15	79.31	PF00230	PTHR19139,PTHR19139:SF55	KOG0223		K09872	GO:0005215,GO:0006810,GO:0016020	AT4G23400.1	PIP1;5,PIP1D	plasma membrane intrinsic protein 1;5
Locus_305_Transcript_15/19_Confidence_0.290_Length_959	49190	55791	34872	38868	14125	17814	16104	20234	26314	31716	20830	26314	23251	29495	32348	36239	27565	30456	22336	27668	23181	28642	28278	31174	21377	25560	21768	25854	mgv1a011292m|PACid:17693566	M.guttatus	6e-149	91.81	PF00230	PTHR19139:SF55,PTHR19139	KOG0223		K09872	GO:0005215,GO:0006810,GO:0016020	AT4G00430.1	PIP1;4,PIP1E,TMP-C	plasma membrane intrinsic protein 1;4
Locus_306_Transcript_1/1_Confidence_0.000_Length_286	10	6	24	19	10	8	11	9	14	10	0	1	0	1	7	5	20	16	17	14	17	14	16	11	1	2	1	2
Locus_307_Transcript_1/1_Confidence_0.000_Length_492	13	8	24	23	11	8	12	9	12	16	0	0	0	0	9	6	20	19	19	14	19	14	14	17	1	1	1	1
Locus_308_Transcript_1/1_Confidence_0.000_Length_209	6	15	23	26	10	15	11	18	13	19	0	0	0	0	5	10	19	21	17	25	17	27	15	20	1	1	1	1	mgv1a000606m|PACid:17674086	M.guttatus	1e-11	86.96	PF05222,PF04455,PF03435,PF01262	PTHR11133:SF3,PTHR11133	KOG0172			GO:0016491,GO:0055114	AT4G33150.2	LKR,LKR/SDH,SDH	lysine-ketoglutarate reductase/saccharopine dehydrogenase bifunctional enzyme
Locus_309_Transcript_1/1_Confidence_0.000_Length_224	6	14	27	50	21	24	23	25	7	16	2	1	2	1	5	10	22	40	35	39	35	37	9	17	3	2	3	2
Locus_310_Transcript_1/1_Confidence_0.000_Length_226	9	7	22	22	13	13	15	15	2	13	1	1	1	1	7	5	18	18	22	22	23	23	3	14	2	2	2	2
Locus_311_Transcript_13/21_Confidence_0.625_Length_3765	3707	3716	8286	8261	3908	3901	4288	4280	3801	3820	123	128	131	136	2438	2414	6550	6474	6181	6060	6173	6060	4086	3756	127	125	124	120	mgv1a000606m|PACid:17674086	M.guttatus	0	80.56	PF05222,PF04455,PF03435,PF01262	PTHR11133:SF3,PTHR11133	KOG0172			GO:0016491,GO:0055114	AT4G33150.2	LKR,LKR/SDH,SDH	lysine-ketoglutarate reductase/saccharopine dehydrogenase bifunctional enzyme
Locus_312_Transcript_6/8_Confidence_0.167_Length_1905	983	966	1094	1113	853	852	940	937	2343	2354	1110	1119	1220	1229	647	628	866	873	1350	1325	1354	1328	2519	2315	1140	1088	1143	1078	cassava4.1_001792m|PACid:17988193	M.esculenta	0	69.59	PF00400	PTHR22847:SF52,PTHR22847	KOG2048		K14548	GO:0005515	AT4G07410.1		Transducin family protein / WD-40 repeat family protein
Locus_313_Transcript_3/3_Confidence_0.167_Length_701	388	350	274	302	177	181	192	193	343	338	147	150	169	168	256	228	217	237	281	283	278	275	370	333	152	147	159	148	mgv1a014165m|PACid:17693115	M.guttatus	7e-59	82.78	PF02466	PTHR14110	KOG1652			GO:0015031,GO:0008565,GO:0005743	AT4G26670.1		Mitochondrial import inner membrane translocase subunit Tim17/Tim22/Tim23 family protein
Locus_314_Transcript_3/5_Confidence_0.538_Length_1332	593	596	550	553	231	222	251	243	55	53	133	125	149	138	391	388	436	434	367	346	363	345	60	53	138	122	140	122	mgv1a010464m|PACid:17694183	M.guttatus	3e-150	82.11		PTHR21290:SF1,PTHR21290	KOG3058				AT2G37940.1	AtIPCS2	Arabidopsis Inositol phosphorylceramide synthase 2
Locus_315_Transcript_2/10_Confidence_0.652_Length_2302	8969	9007	4061	4094	1696	1704	1853	1858	2030	2018	4897	4904	5408	5429	5899	5851	3211	3209	2683	2648	2669	2631	2183	1984	5026	4764	5064	4759	cassava4.1_004249m|PACid:17969116	M.esculenta	0	95.19	PF02985	PTHR10648:SF4,PTHR10648	KOG0211		K03456	GO:0005515	AT3G25800.1	PDF1,PP2AA2,PR 65	protein phosphatase 2A subunit A2
Locus_316_Transcript_5/5_Confidence_0.182_Length_880	633	636	303	300	229	230	250	251	684	685	301	307	325	332	417	414	240	236	364	359	361	357	736	674	310	299	305	292	mgv1a011598m|PACid:17684089	M.guttatus	2e-97	71.72	PF00378	PTHR11941	KOG1681	5.3.3.-	K12663	GO:0003824,GO:0008152	AT5G43280.1	ATDCI1,DCI1	delta(3,5),delta(2,4)-dienoyl-CoA isomerase 1
Locus_317_Transcript_15/16_Confidence_0.458_Length_2100	2578	2579	769	756	172	170	189	187	83	94	2513	2493	2775	2750	1696	1676	609	593	274	266	273	266	90	93	2580	2422	2599	2411	mgv1a004365m|PACid:17694207	M.guttatus	0	83.27	PF02838,PF00728	PTHR22600	KOG2499	3.2.1.52	K12373	GO:0004553,GO:0004563,GO:0005975	AT1G65590.1	ATHEX1,HEXO3	beta-hexosaminidase 3
Locus_318_Transcript_1/1_Confidence_0.000_Length_994	582	640	22	21	12	14	12	14	13	13	420	428	456	465	383	416	18	17	21	23	19	21	15	14	432	417	428	408	cassava4.1_014551m|PACid:17975580	M.esculenta	8e-39	54.82	PF04970	PTHR13943:SF16,PTHR13943					AT1G01225.1		NC domain-containing protein-related
Locus_319_Transcript_1/1_Confidence_0.000_Length_239	19	13	15	14	2	4	3	4	1	3	8	4	9	5	13	9	13	12	5	8	6	7	2	4	9	5	9	5
Locus_320_Transcript_3/12_Confidence_0.633_Length_4295	2125	2118	1879	1879	619	609	683	675	491	493	1132	1131	1261	1259	1398	1376	1486	1473	980	947	985	957	529	486	1163	1100	1181	1104	mgv1a001460m|PACid:17684289	M.guttatus	6e-126	43.78							AT5G07980.1		dentin sialophosphoprotein-related
Locus_321_Transcript_2/6_Confidence_0.545_Length_1025	7125	6912	11448	11031	3842	3768	4228	4125	8085	7844	8429	8099	9275	8929	4686	4490	9050	8644	6077	5853	6087	5840	8689	7711	8651	7868	8684	7827	mgv1a012053m|PACid:17686504	M.guttatus	2e-123	95.14	PF08071,PF01479,PF00900,PF00467	PTHR11581	KOG0378		K02987	GO:0003723,GO:0006412,GO:0005840,GO:0005622,GO:0003735	AT5G58420.1		Ribosomal protein S4 (RPS4A) family protein
Locus_322_Transcript_1/1_Confidence_0.000_Length_212	39	33	26	37	11	17	12	19	8	7	25	37	29	39	26	22	21	30	19	28	19	28	10	8	27	37	28	35	PGSC0003DMP400050217|PACid:24380800	S.tuberosum	1e-10	86.21	PF02309,PF06507,PF02362					GO:0006355,GO:0005634,GO:0003677,GO:0009725	AT5G37020.1	ARF8,ATARF8	auxin response factor 8
Locus_323_Transcript_8/11_Confidence_0.289_Length_3117	8952	9073	7444	7441	3383	3391	3684	3691	2436	2413	5568	5544	6126	6095	5888	5894	5885	5831	5351	5268	5304	5226	2619	2373	5715	5386	5736	5343	PGSC0003DMP400027884|PACid:24416143	S.tuberosum	1e-125	64.86	PF02309,PF06507,PF02362					GO:0006355,GO:0005634,GO:0003677,GO:0009725	AT1G30330.2	ARF6	auxin response factor 6
Locus_324_Transcript_5/7_Confidence_0.632_Length_2490	3217	3202	1668	1655	814	814	903	896	988	970	1568	1561	1742	1737	2116	2080	1319	1298	1289	1266	1301	1270	1063	954	1610	1517	1632	1523	GSVIVT01017727001|PACid:17827850	V.vinifera	0	77.79	PF00225	PTHR24115,PTHR24115:SF79	KOG0246		K10393	GO:0003777,GO:0005524,GO:0007018	AT3G16630.2	ATKINESIN-13A,KINESIN-13A	P-loop containing nucleoside triphosphate hydrolases superfamily protein
Locus_325_Transcript_6/20_Confidence_0.636_Length_2486	2257	2283	2051	2059	1518	1527	1661	1665	4127	4136	1262	1261	1391	1385	1485	1484	1622	1614	2402	2373	2392	2358	4436	4066	1296	1226	1303	1215	mgv1a006163m|PACid:17679752	M.guttatus	4e-109	64.81	PF01388	PTHR15348				GO:0003677,GO:0005622	AT2G17410.1		ARID/BRIGHT DNA-binding domain-containing protein
Locus_326_Transcript_1/2_Confidence_0.500_Length_1138	775	771	505	507	285	284	310	310	1061	1060	2746	2746	3001	3001	510	501	400	398	452	443	448	440	1141	1043	2819	2668	2810	2631	mgv1a012400m|PACid:17679418	M.guttatus	5e-117	82.54	PF11833						AT5G23040.1	CDF1	Protein of unknown function (DUF3353)
Locus_327_Transcript_9/15_Confidence_0.138_Length_1402	714	734	554	544	153	154	168	172	79	83	2067	2076	2306	2301	470	477	439	427	244	241	243	245	86	83	2122	2017	2160	2018	mgv1a001152m|PACid:17676600	M.guttatus	0	89.29	PF04851	PTHR10887:SF140,PTHR10887	KOG1803			GO:0016787,GO:0005524,GO:0003677	AT5G35970.1		P-loop containing nucleoside triphosphate hydrolases superfamily protein
Locus_328_Transcript_9/10_Confidence_0.577_Length_3384	3859	3864	3679	3665	1603	1594	1749	1740	2611	2602	2099	2092	2329	2314	2538	2510	2909	2873	2536	2477	2519	2464	2807	2558	2155	2033	2181	2029	PGSC0003DMP400021326|PACid:24398472	S.tuberosum	2e-117	61.01	PF07800						AT3G24740.1		Protein of unknown function (DUF1644)
Locus_329_Transcript_1/1_Confidence_0.500_Length_2559	361	388	373	378	233	224	254	244	654	653	243	254	268	279	238	253	296	297	370	349	367	347	704	643	250	248	252	245
Locus_330_Transcript_17/20_Confidence_0.471_Length_1823	12780	12764	450	488	102	114	110	123	98	88	23	23	27	28	8405	8291	356	383	163	179	160	176	106	87	25	23	26	25	PGSC0003DMP400037451|PACid:24399233	S.tuberosum	9e-46	81.4	PF01190
Locus_331_Transcript_1/1_Confidence_0.000_Length_206	391	432	29	40	18	10	19	10	3	2	5	6	11	6	258	281	24	32	30	17	29	16	4	3	6	7	11	6
Locus_332_Transcript_1/1_Confidence_0.000_Length_263	382	429	27	27	9	12	10	12	2	1	2	7	4	8	252	279	22	22	16	20	16	18	3	2	3	8	5	8
Locus_333_Transcript_6/11_Confidence_0.519_Length_1454	1758	1754	203	199	26	25	26	25	62	62	1016	1017	1125	1133	1157	1140	161	157	43	40	39	37	68	62	1044	989	1054	994	mgv1a009100m|PACid:17693501	M.guttatus	2e-131	73.48	PF00293	PTHR13994:SF2,PTHR13994	KOG0648			GO:0016787	AT5G47240.1	atnudt8,NUDT8	nudix hydrolase homolog 8
Locus_334_Transcript_3/11_Confidence_0.562_Length_1747	6921	9156	10271	11197	4634	5822	5323	6660	5912	7917	5551	7692	6243	8720	4552	5948	8119	8774	7329	9043	7663	9429	6354	7782	5697	7472	5846	7644	PGSC0003DMP400010787|PACid:24399133	S.tuberosum	2e-94	59.7	PF04720						AT3G22970.1		Protein of unknown function (DUF506)
Locus_335_Transcript_8/11_Confidence_0.433_Length_1511	639	645	503	488	195	196	216	211	236	248	279	294	315	327	421	420	398	383	310	306	312	300	255	245	287	287	296	287	mgv1a010260m|PACid:17692247	M.guttatus	2e-132	80.27	PF03643	PTHR12233:SF2,PTHR12233	KOG2717			GO:0007034,GO:0030904	AT1G48550.1		Vacuolar protein sorting-associated protein 26
Locus_336_Transcript_5/7_Confidence_0.588_Length_1935	1104	1092	535	535	471	478	522	531	1265	1261	875	860	963	952	727	710	424	420	746	744	753	753	1360	1240	899	836	902	835	mgv1a003834m|PACid:17677425	M.guttatus	3e-102	49.56	PF00439	PTHR22880:SF31,PTHR22880	KOG1474			GO:0005515	AT5G14270.2	ATBET9,BET9	bromodomain and extraterminal domain protein 9
Locus_337_Transcript_4/11_Confidence_0.577_Length_772	1516	1508	98	85	6	14	7	14	25	19	235	237	255	255	998	980	78	67	11	23	12	21	28	20	242	231	240	224	Solyc06g084460.2.1|PACid:27283833	S.lycopersicum	2e-99	69.53	PF08501,PF01487,PF01488	PTHR21089	KOG0692			GO:0003855,GO:0004764,GO:0055114,GO:0005737	AT3G06350.1	EMB3004,MEE32	dehydroquinate dehydratase, putative / shikimate dehydrogenase, putative
Locus_338_Transcript_1/1_Confidence_0.000_Length_372	19	26	6	8	1	1	1	1	0	1	13	10	16	10	13	18	6	7	3	3	3	3	1	2	14	11	16	10
Locus_339_Transcript_1/1_Confidence_0.000_Length_591	31	36	10	10	1	1	2	2	5	6	23	36	25	39	21	24	9	9	3	3	4	4	6	7	25	36	24	35
Locus_340_Transcript_10/10_Confidence_0.000_Length_1672	2963	2886	972	980	189	196	213	221	125	119	2647	2672	2943	2964	1949	1875	769	769	300	306	308	314	135	118	2717	2596	2756	2599	mgv1a007228m|PACid:17679285	M.guttatus	0	90.6	PF00494	PTHR11626	KOG1459	2.5.1.21	K00801	GO:0016740,GO:0009058	AT4G34640.1	ERG9,SQS1	squalene synthase 1
Locus_341_Transcript_1/1_Confidence_0.000_Length_268	14623	19803	26157	31850	14215	20719	16273	23568	16479	22996	10414	15087	11751	17154	9617	12864	20676	24957	22478	32179	23424	33362	17709	22603	10688	14655	11002	15037
Locus_342_Transcript_7/8_Confidence_0.143_Length_1343	8449	8447	1822	1808	1655	1644	1812	1801	6096	6079	2037	2091	2261	2307	5557	5487	1441	1417	2618	2555	2610	2551	6552	5976	2091	2032	2118	2023	mgv1a013838m|PACid:17690518	M.guttatus	2e-96	85.24	PF03168						AT3G11660.1	NHL1	NDR1/HIN1-like 1
Locus_343_Transcript_1/1_Confidence_0.000_Length_212	66	93	211079	211049	219705	216804	241393	238036	89045	87882	22	18	22	18	44	61	166844	165371	347397	336712	347448	336938	95689	86377	24	18	22	17	mgv1a005193m|PACid:17697091	M.guttatus	2e-25	69.57	PF00190					GO:0045735	AT5G44120.3	ATCRA1,CRA1,CRU1	RmlC-like cupins superfamily protein
Locus_344_Transcript_1/1_Confidence_0.000_Length_212	46	72	167938	174775	179055	185364	196706	203243	74936	74847	15	14	15	14	31	47	132744	136948	283122	287883	283128	287689	80527	73566	16	15	15	13	mgv1a005193m|PACid:17697091	M.guttatus	3e-20	74.55	PF00190					GO:0045735	AT5G44120.3	ATCRA1,CRA1,CRU1	RmlC-like cupins superfamily protein
Locus_345_Transcript_1/1_Confidence_0.000_Length_251	128	188	93	152	54	86	60	99	6	5	37	94	43	102	85	123	74	120	87	135	88	142	8	6	39	92	41	90
Locus_346_Transcript_1/1_Confidence_0.000_Length_228	66	103	62	71	37	55	38	62	1	6	22	27	23	31	44	68	50	56	60	87	56	89	2	7	24	27	22	28	Bra022819|PACid:22707789	B.rapa	7e-15	100	PF00012	PTHR19375	KOG0100		K09490	GO:0000902,GO:0005524	AT5G42020.1	BIP,BIP2	Heat shock protein 70 (Hsp 70) family protein
Locus_347_Transcript_1/1_Confidence_0.000_Length_213	11	13	9778	24506	10719	28379	12000	31257	4939	10113	3	5	3	5	8	9	7730	19203	16950	44076	17274	44245	5309	9941	4	6	4	5
Locus_348_Transcript_38/38_Confidence_0.081_Length_4710	1161	1145	2566960	2566320	2419655	2436425	2655025	2672673	806727	820649	383	375	403	393	764	744	2029002	2010875	3825939	3783923	3821481	3783129	866909	806592	394	365	378	345	mgv1a005966m|PACid:17680384	M.guttatus	6e-71	44.1	PF00190					GO:0045735	AT4G28520.1	CRC,CRU3	cruciferin 3
Locus_349_Transcript_1/3_Confidence_0.600_Length_260	56	48	164089	161832	165266	165319	181372	180911	113134	116032	25	28	25	30	37	32	129702	126806	261319	256752	261057	256078	121575	114045	27	28	24	27	mgv1a015539m|PACid:17683308	M.guttatus	3e-21	53.68	PF00234						AT4G27170.1	AT2S4,SESA4	seed storage albumin 4
Locus_350_Transcript_1/1_Confidence_0.000_Length_214	3	3	2178	2233	1561	1811	1719	2008	2421	2502	0	0	0	0	3	3	1722	1750	2470	2814	2476	2844	2603	2460	1	1	1	1
Locus_351_Transcript_1/1_Confidence_0.000_Length_212	0	2	1579	1686	2839	3065	3106	3337	6094	6306	0	1	0	1	1	2	1249	1322	4491	4762	4472	4725	6550	6199	1	2	1	2
Locus_352_Transcript_1/1_Confidence_0.000_Length_729	3	2	43	47	31	29	33	31	18	18	9	11	10	12	3	2	35	38	51	47	49	45	20	19	10	12	10	11
Locus_353_Transcript_1/1_Confidence_0.000_Length_219	1	1	111	95	133	217	152	240	129	173	0	0	0	0	1	1	89	75	212	339	220	341	140	171	1	1	1	1
Locus_354_Transcript_2/8_Confidence_0.188_Length_745	12	15	10316	11582	14989	17670	16480	19476	13906	21984	3	6	3	6	9	10	8155	9076	23702	27444	23722	27569	14944	21608	4	7	4	6	mgv1a005048m|PACid:17692314	M.guttatus	1e-65	64.95	PF00190					GO:0045735	AT2G18540.1		RmlC-like cupins superfamily protein
Locus_355_Transcript_1/1_Confidence_0.000_Length_411	0	0	59	62	110	127	116	136	70	93	0	1	0	1	1	1	47	49	176	199	168	194	76	92	1	2	1	2
Locus_356_Transcript_1/1_Confidence_0.000_Length_642	0	0	100	97	125	147	138	166	96	128	0	0	0	0	1	1	80	77	199	230	200	236	104	127	1	1	1	1
Locus_357_Transcript_1/1_Confidence_0.000_Length_226	1	0	109	91	145	200	160	224	130	174	0	0	0	0	1	1	87	72	231	312	232	318	141	172	1	1	1	1
Locus_358_Transcript_1/1_Confidence_0.000_Length_334	11	6	56	74	88	112	94	123	74	96	2	8	3	11	8	5	45	59	141	175	137	176	81	95	3	9	4	11
Locus_359_Transcript_1/1_Confidence_0.000_Length_508	6521	6416	5291	6419	1897	4346	2103	4852	3095	10530	15	17	16	20	4289	4168	4183	5030	3001	6751	3028	6869	3327	10351	16	17	16	18	Cucsa.019630.1|PACid:16951875	C.sativus	2e-23	51.22	PF00234						AT3G18280.1		Bifunctional inhibitor/lipid-transfer protein/seed storage 2S albumin superfamily protein
Locus_360_Transcript_1/1_Confidence_0.000_Length_213	1	3	380	721	233	507	264	531	229	368	0	1	0	1	1	3	301	566	370	789	381	753	247	363	1	2	1	2
Locus_361_Transcript_5/7_Confidence_0.500_Length_1184	41	41	43078	43154	45911	45906	50355	50314	44938	44835	50	51	53	55	28	27	34051	33815	72596	71296	72479	71220	48291	44068	52	51	51	49	mgv1a015669m|PACid:17687559	M.guttatus	3e-51	75.5	PF01277					GO:0012511,GO:0016021	AT4G25140.1	OLE1,OLEO1	oleosin 1
Locus_362_Transcript_20/27_Confidence_0.359_Length_1056	24402	33242	82540	88790	33579	38755	37918	43674	33481	41488	18000	26289	20305	29896	16048	21593	65243	69573	53096	60191	54578	61821	35980	40778	18472	25536	19010	26205	mgv1a022656m|PACid:17677367	M.guttatus	3e-47	82.91	PF00550	PTHR20863:SF12,PTHR20863	KOG1748			GO:0048037	AT4G25050.1	ACP4	acyl carrier protein 4
Locus_363_Transcript_1/1_Confidence_0.000_Length_221	34339	49263	52116	63853	24501	32929	28097	37526	32268	44831	26067	39016	29382	43929	22582	31999	41195	50034	38742	51142	40443	53119	34676	44064	26751	37898	27508	38505
Locus_364_Transcript_1/2_Confidence_0.750_Length_493	159	159	173	175	117	106	128	116	64	71	146	150	157	165	105	104	138	138	187	166	186	166	70	71	151	147	148	146
Locus_365_Transcript_2/11_Confidence_0.062_Length_364	5942	8235	14115	15574	6547	8030	7512	9161	7015	9311	4727	6970	5328	7966	3908	5350	11158	12204	10354	12473	10814	12969	7539	9152	4852	6771	4989	6983	mgv1a007932m|PACid:17697283	M.guttatus	1e-18	74.58	PF03405			1.14.19.2	K03921	GO:0045300,GO:0006631,GO:0055114	AT2G43710.1	FAB2,SSI2	Plant stearoyl-acyl-carrier-protein desaturase family protein
Locus_366_Transcript_1/1_Confidence_0.000_Length_244	1275	1531	2981	4057	1840	3422	2093	3774	1231	2477	470	711	533	804	839	995	2357	3180	2911	5316	3014	5343	1324	2436	483	692	500	706	Solyc09g011660.2.1|PACid:27310302	S.lycopersicum	5e-21	80.7	PF00582					GO:0006950	AT3G53990.1		Adenine nucleotide alpha hydrolases-like superfamily protein
Locus_367_Transcript_1/2_Confidence_0.667_Length_541	5038	6415	15568	19567	8610	14074	9810	15689	9874	18194	2801	4138	3184	4748	3314	4167	12306	15333	13616	21859	14121	22209	10612	17883	2875	4020	2982	4163	mgv1a015230m|PACid:17670684	M.guttatus	1e-49	79.25	PF00582					GO:0006950	AT3G53990.1		Adenine nucleotide alpha hydrolases-like superfamily protein
Locus_368_Transcript_4/23_Confidence_0.042_Length_423	2430	2357	2916	3844	2071	3567	2313	3917	2007	3010	1680	1687	1846	1852	1599	1532	2306	3013	3276	5541	3331	5546	2158	2959	1725	1640	1729	1624	PGSC0003DMP400028226|PACid:24408739	S.tuberosum	3e-28	80.36	PF00076	PTHR23365	KOG4209		K14396	GO:0003676	AT5G10350.1		RNA-binding (RRM/RBD/RNP motifs) family protein
Locus_369_Transcript_1/2_Confidence_1.000_Length_321	251	251	189	178	92	83	99	90	109	135	152	180	166	195	166	164	150	140	147	130	144	129	118	134	157	176	156	172	Glyma05g31026.1|PACid:26319775	G.max	1e-10	91.18	PF00076	PTHR23365	KOG4209		K14396	GO:0003676	AT5G10350.1		RNA-binding (RRM/RBD/RNP motifs) family protein
Locus_370_Transcript_1/1_Confidence_0.000_Length_763	60	60	51	52	50	43	56	51	96	106	25	27	30	31	40	40	41	42	81	68	82	74	104	105	27	27	29	28
Locus_371_Transcript_1/1_Confidence_0.000_Length_1123	129	133	90	99	76	75	79	78	68	87	56	62	60	68	85	87	72	78	122	118	115	112	74	86	58	61	57	60
Locus_372_Transcript_1/1_Confidence_0.000_Length_215	2	3	2625	6097	3253	7884	3671	8835	1610	3972	2	0	2	0	2	3	2076	4778	5145	12246	5285	12507	1731	3905	3	1	3	1
Locus_373_Transcript_1/1_Confidence_0.000_Length_234	7	18	7880	10249	7986	12997	8977	14550	6226	8267	1	4	1	5	5	12	6229	8032	12629	20187	12922	20597	6692	8126	2	5	2	5
Locus_374_Transcript_3/6_Confidence_0.556_Length_956	12	10	17023	17462	19162	19291	21037	21129	18609	18905	1	7	2	9	9	7	13456	13683	30300	29962	30281	29909	19998	18582	2	8	3	9	mgv1a022281m|PACid:17681192	M.guttatus	1e-81	74.33	PF10417,PF00578	PTHR10681	KOG0854	1.11.1.15,1.11.1.7,3.1.1.-	K11188	GO:0016209,GO:0016491,GO:0055114,GO:0051920	AT1G48130.1	ATPER1,PER1	1-cysteine peroxiredoxin 1
Locus_375_Transcript_1/1_Confidence_0.000_Length_218	932	1312	7903	9251	7136	10602	8070	11945	6630	8371	759	1218	863	1416	614	853	6248	7250	11285	16467	11617	16909	7126	8229	780	1184	809	1242
Locus_376_Transcript_1/1_Confidence_0.000_Length_576	10	6	1209	1125	1716	1528	1876	1655	6825	6013	0	0	0	0	7	5	956	882	2715	2375	2702	2344	7335	5911	1	1	1	1	PGSC0003DMP400022370|PACid:24427903	S.tuberosum	8e-13	61.82	PF01277					GO:0012511,GO:0016021	AT3G01570.1		Oleosin family protein
Locus_377_Transcript_2/2_Confidence_0.000_Length_238	14	16	7231	8661	6225	9839	7095	11024	4546	7260	2	8	2	8	10	11	5716	6787	9844	15282	10214	15606	4886	7137	3	9	3	8	mgv1a015478m|PACid:17687210	M.guttatus	6e-11	70.21	PF01277					GO:0012511,GO:0016021	AT3G18570.1		Oleosin family protein
Locus_378_Transcript_1/6_Confidence_0.167_Length_453	975	951	5380	6968	4161	7426	4732	8372	2701	4283	1435	1415	1554	1532	642	618	4253	5461	6581	11535	6812	11852	2904	4211	1474	1375	1456	1344	mgv1a016919m|PACid:17688144	M.guttatus	2e-47	88.24	PF00173	PTHR10281				GO:0020037	AT2G24940.1	AtMAPR2,MAPR2	membrane-associated progesterone binding protein 2
Locus_379_Transcript_1/1_Confidence_0.000_Length_690	5	4	33	32	19	17	21	19	23	27	31	35	36	40	4	3	27	26	32	28	32	28	26	28	33	35	35	36
Locus_380_Transcript_1/1_Confidence_0.000_Length_312	19	22	14	27	12	15	16	16	17	14	11	8	12	9	13	15	12	22	21	25	24	24	19	15	12	9	12	9
Locus_381_Transcript_6/12_Confidence_0.579_Length_4140	7513	7512	7392	7400	3202	3196	3496	3484	3892	3882	3776	3755	4242	4224	4941	4880	5844	5799	5065	4965	5033	4933	4183	3816	3876	3648	3972	3703	mgv1a000459m|PACid:17682807	M.guttatus	0	90.35	PF00400	PTHR22847:SF52,PTHR22847	KOG0266			GO:0005515	AT1G15750.4	TPL,WSIP1	Transducin family protein / WD-40 repeat family protein
Locus_382_Transcript_3/17_Confidence_0.261_Length_1063	1520	1512	1060	1070	791	763	868	837	1777	1791	1293	1279	1428	1414	1000	983	839	839	1252	1187	1251	1186	1911	1761	1328	1243	1338	1240	28883.m000711|PACid:16801911	R.communis	4e-106	80.3	PF09280,PF00240,PF00627	PTHR10621	KOG0011			GO:0005515,GO:0003684,GO:0006289,GO:0043161	AT3G02540.1	RAD23-3,RAD23C	Rad23 UV excision repair protein family
Locus_383_Transcript_4/4_Confidence_0.250_Length_489	221	219	665	665	279	290	310	316	118	121	139	140	158	158	146	143	526	522	443	452	448	449	128	120	144	137	149	139
Locus_384_Transcript_16/17_Confidence_0.075_Length_2764	18175	18257	15902	15841	12846	12866	14090	14122	29497	29729	5432	5348	5971	5878	11953	11859	12570	12413	20314	19983	20282	19991	31699	29221	5575	5196	5591	5153	mgv1a008754m|PACid:17696211	M.guttatus	4e-160	77.26	PF01536	PTHR11570	KOG0788	4.1.1.50	K01611	GO:0004014,GO:0006597,GO:0008295	AT3G02470.4	SAMDC	S-adenosylmethionine decarboxylase
Locus_385_Transcript_1/1_Confidence_0.000_Length_257	61	41	67	58	48	46	57	51	101	90	15	15	17	16	41	27	54	46	77	73	83	74	110	89	16	16	17	15
Locus_386_Transcript_1/1_Confidence_0.000_Length_807	274	282	305	307	262	280	293	313	625	671	52	58	65	67	181	184	242	241	416	436	423	444	673	660	54	57	62	60
Locus_387_Transcript_1/1_Confidence_0.000_Length_202	33	45	46	47	40	58	45	61	91	135	14	13	15	15	22	30	37	38	65	92	66	88	99	134	15	14	15	14
Locus_388_Transcript_1/1_Confidence_0.000_Length_247	80	86	107	106	21	36	26	39	68	84	84	84	93	93	53	57	85	84	35	57	39	57	74	84	87	83	88	82
Locus_389_Transcript_1/1_Confidence_0.000_Length_334	1912	1955	3516	3487	1001	984	1103	1089	1903	1995	2657	2733	2927	3019	1258	1271	2780	2733	1584	1530	1589	1543	2046	1962	2728	2656	2741	2647	Gorai.012G093800.1|PACid:26828578	G.raimondii	5e-58	98.2	PF00009,PF03144,PF03143	PTHR23115:SF57,PTHR23115	KOG0052	3.6.5.3	K03231	GO:0003924,GO:0005525	AT1G07920.1		GTP binding Elongation factor Tu family protein
Locus_390_Transcript_9/16_Confidence_0.225_Length_2038	25573	25697	36840	37409	11598	11480	12766	12629	26631	26547	34638	35157	38088	38783	16818	16692	29120	29313	18340	17831	18376	17878	28619	26093	35546	34150	35659	33995	Gorai.012G093800.1|PACid:26828578	G.raimondii	0	97.69	PF00009,PF03144,PF03143	PTHR23115:SF57,PTHR23115	KOG0052	3.6.5.3	K03231	GO:0003924,GO:0005525	AT1G07920.1		GTP binding Elongation factor Tu family protein
Locus_391_Transcript_1/1_Confidence_0.000_Length_346	5047	5047	6513	6685	2103	2028	2319	2232	5147	5140	6971	6974	7632	7690	3320	3279	5149	5239	3327	3151	3339	3161	5532	5053	7155	6775	7146	6741	mrna23217.1-v1.0-hybrid|PACid:27248968	F.vesca	1e-45	90	PF00009,PF03144,PF03143	PTHR23115:SF57,PTHR23115	KOG0052	3.6.5.3	K03231	GO:0003924,GO:0005525	AT1G07920.1		GTP binding Elongation factor Tu family protein
Locus_392_Transcript_3/4_Confidence_0.400_Length_921	6492	6428	3920	3866	1278	1249	1401	1376	1094	1074	1929	1925	2144	2137	4270	4176	3099	3030	2022	1941	2018	1949	1177	1057	1981	1871	2008	1874	Solyc10g011740.2.1|PACid:27279559	S.lycopersicum	5e-83	97.99	PF00179	PTHR24068	KOG0417	6.3.2.19	K06689	GO:0016881,GO:0005515	AT1G64230.1	UBC28	ubiquitin-conjugating enzyme 28
Locus_393_Transcript_5/8_Confidence_0.692_Length_2573	2978	2966	1017	1001	583	584	638	639	515	516	1144	1139	1271	1265	1959	1927	805	785	923	909	920	906	554	508	1175	1107	1191	1110	PGSC0003DMP400051810|PACid:24422334	S.tuberosum	0	84.3	PF00004	PTHR23078	KOG0741	3.6.4.6	K06027	GO:0005524,GO:0016887	AT4G04910.1	NSF	AAA-type ATPase family protein
Locus_394_Transcript_2/2_Confidence_0.000_Length_870	36136	51293	54339	66166	25597	34102	29347	38837	33798	46833	27170	40476	30606	45644	23764	33318	42952	51846	40475	52964	42242	54975	36320	46032	27883	39316	28654	40008	Medtr7g108100.1|PACid:23019698	M.truncatula	4e-33	58.47	PF08524						AT4G03180.1
Locus_395_Transcript_7/19_Confidence_0.571_Length_3342	6658	6645	4498	4485	1173	1176	1301	1301	588	597	4007	4008	4407	4412	4379	4317	3556	3515	1856	1828	1874	1843	633	588	4113	3894	4127	3868	PGSC0003DMP400053338|PACid:24428810	S.tuberosum	0	82.22	PF07714,PF00560,PF08263	PTHR24420:SF462,PTHR24420	KOG1187			GO:0004672,GO:0005524,GO:0006468,GO:0005515	AT5G65700.1	BAM1	Leucine-rich receptor-like protein kinase family protein
Locus_396_Transcript_12/13_Confidence_0.458_Length_1734	1325	1336	549	549	94	92	103	106	36	37	1014	1017	1117	1126	872	868	435	431	150	144	150	151	40	37	1042	989	1047	988	mgv1a005683m|PACid:17672389	M.guttatus	9e-160	64.43	PF00561	PTHR10992:SF237,PTHR10992	KOG1454				AT3G10840.1		alpha/beta-Hydrolases superfamily protein
Locus_397_Transcript_4/4_Confidence_0.100_Length_1422	2576	2582	1330	1315	369	370	408	411	540	540	1873	1868	2039	2030	1695	1678	1052	1031	585	576	589	583	581	532	1923	1815	1910	1780	mgv1a010507m|PACid:17693543	M.guttatus	4e-165	90.68	PF02167	PTHR10266	KOG3052	1.10.2.2	K00413	GO:0005506,GO:0009055,GO:0020037	AT3G27240.1		Cytochrome C1 family
Locus_398_Transcript_15/25_Confidence_0.578_Length_4076	6139	6186	158	155	13	11	14	12	6	7	2443	2463	2668	2685	4038	4019	126	122	22	19	22	18	8	8	2508	2393	2499	2354	Solyc01g066740.2.1|PACid:27302792	S.lycopersicum	0	52.53	PF00400	PTHR22844				GO:0005515	AT3G06880.2		Transducin/WD40 repeat-like superfamily protein
Locus_399_Transcript_6/9_Confidence_0.353_Length_795	58141	57884	2501	2493	26	31	28	35	13	19	2151	2171	2380	2388	38234	37599	1978	1954	43	50	42	51	15	20	2208	2110	2229	2094	PGSC0003DMP400051588|PACid:24401308	S.tuberosum	7e-111	91.55	PF02797,PF00195	PTHR11877,PTHR11877:SF9				GO:0016746,GO:0009058,GO:0016747,GO:0006633,GO:0016020,GO:0008610,GO:0004315,GO:0008415	AT5G13930.1	ATCHS,CHS,TT4	Chalcone and stilbene synthase family protein
Locus_400_Transcript_1/1_Confidence_0.000_Length_682	2713	2749	1968	1996	1491	1484	1645	1639	2620	2706	1535	1494	1677	1640	1785	1786	1556	1565	2359	2306	2369	2321	2817	2661	1576	1452	1571	1438	mgv1a014256m|PACid:17686307	M.guttatus	3e-99	92.66	PF03079	PTHR23418	KOG2107	1.13.11.53,1.13.11.54	K08967	GO:0010309,GO:0055114	AT4G14710.2	ATARD2	RmlC-like cupins superfamily protein
Locus_401_Transcript_8/16_Confidence_0.412_Length_2010	11825	13845	10328	11315	4651	5856	5347	6715	5391	7401	4271	6425	4826	7381	7777	8994	8164	8867	7356	9096	7698	9506	5794	7275	4384	6242	4519	6470	mgv1a004017m|PACid:17682153	M.guttatus	0	72.48	PF03662	PTHR14363:SF7,PTHR14363				GO:0016798,GO:0016020	AT5G34940.2	AtGUS3,GUS3	glucuronidase 3
Locus_402_Transcript_1/16_Confidence_0.500_Length_1324	455	447	485	487	228	228	254	254	518	497	327	334	350	365	300	291	384	382	362	356	367	361	558	489	337	325	329	321	cassava4.1_017856m|PACid:17979049	M.esculenta	5e-33	81.18			KOG0130			GO:0003676	AT4G35785.2		RNA-binding (RRM/RBD/RNP motifs) family protein
Locus_403_Transcript_6/13_Confidence_0.625_Length_4179	2024	2019	1406	1433	912	911	990	987	1711	1710	1546	1537	1698	1690	1332	1312	1112	1124	1444	1416	1426	1398	1840	1682	1588	1494	1591	1482	PGSC0003DMP400004879|PACid:24399821	S.tuberosum	0	45.17	PF04818	PTHR15921	KOG2071				AT2G36480.3		ENTH/VHS family protein
Locus_404_Transcript_7/10_Confidence_0.500_Length_3035	8451	8471	10232	10213	4320	4346	4761	4792	6541	6485	7223	7246	7933	7971	5558	5503	8088	8003	6832	6751	6854	6784	7030	6375	7413	7039	7428	6988	mgv1a005568m|PACid:17683857	M.guttatus	5e-75	88.57	PF12220,PF00076	PTHR13952:SF3,PTHR13952	KOG0113		K11093	GO:0003676	AT3G50670.1	U1-70K,U1SNRNP	U1 small nuclear ribonucleoprotein-70K
Locus_405_Transcript_4/4_Confidence_0.000_Length_1797	584	586	234	229	101	103	117	118	197	188	265	270	299	300	385	381	186	180	161	162	170	168	213	186	273	263	281	264	mgv1a004804m|PACid:17689939	M.guttatus	0	84.9	PF03016	PTHR11062:SF32,PTHR11062	KOG1021			GO:0016020	AT5G16890.1		Exostosin family protein
Locus_406_Transcript_1/1_Confidence_0.000_Length_231	6	13	8	11	2	6	2	6	3	5	8	6	8	6	5	9	7	9	5	11	4	10	4	6	9	7	8	6
Locus_407_Transcript_8/10_Confidence_0.560_Length_2813	1778	1799	1087	1079	471	484	519	531	957	976	784	793	870	875	1170	1169	860	846	746	753	748	753	1029	960	806	771	815	768	Solyc07g006830.2.1|PACid:27294360	S.lycopersicum	0	75.4	PF07887				K02183		AT5G57580.1		Calmodulin-binding protein
Locus_408_Transcript_13/21_Confidence_0.321_Length_1776	3375	3361	1792	1827	809	784	898	869	1752	1764	2223	2175	2441	2387	2220	2184	1417	1432	1281	1219	1294	1231	1884	1735	2282	2114	2286	2093	orange1.1g005661m|PACid:18096775	C.sinensis	0	82.95	PF01434,PF00004	PTHR23076	KOG0734			GO:0005524,GO:0004222,GO:0006508,GO:0016887	AT2G26140.1	ftsh4	FTSH protease 4
Locus_409_Transcript_6/7_Confidence_0.500_Length_2334	961	959	52	52	15	16	18	18	226	217	246	247	274	276	633	624	42	42	25	26	27	27	244	214	253	241	257	243	Solyc05g005070.2.1|PACid:27298425	S.lycopersicum	0	65.49	PF00069,PF01657	PTHR24420:SF433,PTHR24420	KOG1187			GO:0004672,GO:0005524,GO:0006468	AT1G70520.1	CRK2	cysteine-rich RLK (RECEPTOR-like protein kinase) 2
Locus_410_Transcript_3/4_Confidence_0.444_Length_1408	978	959	511	503	243	238	266	262	461	437	504	503	537	540	644	624	405	395	386	371	384	372	496	430	518	490	504	474	mgv1a008051m|PACid:17673613	M.guttatus	0	83.87	PF07970	PTHR10984	KOG2667				AT1G36050.2		Endoplasmic reticulum vesicle transporter protein
Locus_411_Transcript_4/10_Confidence_0.429_Length_1715	7029	9229	10295	11095	4789	5876	5470	6706	7309	9174	5119	7091	5747	8066	4623	5995	8138	8694	7574	9127	7875	9494	7855	9018	5254	6889	5381	7071	mgv1a006501m|PACid:17677049	M.guttatus	8e-82	57.32	PF07897						AT4G28910.2	NINJA	novel interactor of JAZ
Locus_412_Transcript_5/8_Confidence_0.421_Length_1448	6814	6879	1022	1096	381	430	450	481	847	941	7732	7786	8529	8607	4482	4469	809	860	604	669	649	682	911	926	7936	7564	7986	7545	Thecc1EG011686t1|PACid:27461377	T.cacao	2e-113	91.77	PF03330,PF01357						AT2G03090.1	ATEXP15,ATEXPA15,ATHEXP ALPHA 1.3,EXP15,EXPA15	expansin A15
Locus_413_Transcript_1/1_Confidence_0.000_Length_216	20	25	13	15	4	8	4	9	13	8	10	8	12	8	14	17	11	13	8	14	7	14	15	9	11	9	12	8
Locus_414_Transcript_11/22_Confidence_0.639_Length_3645	2924	2932	1180	1180	928	930	1021	1021	10500	10476	4145	4126	4578	4554	1923	1905	933	925	1469	1446	1471	1447	11284	10298	4255	4009	4287	3993	mgv1a000804m|PACid:17671987	M.guttatus	0	88.29	PF10431,PF07724,PF02861,PF00004	PTHR11638:SF18,PTHR11638	KOG1051		K03695	GO:0005524,GO:0019538,GO:0016887	AT5G15450.1	APG6,CLPB-P,CLPB3	casein lytic proteinase B3
Locus_415_Transcript_1/1_Confidence_0.500_Length_556	1089	1108	194	199	105	100	112	108	131	137	288	293	317	327	717	720	154	157	168	157	163	154	142	136	297	286	298	287	mgv1a000812m|PACid:17686686	M.guttatus	2e-18	51.76	PF00931	PTHR11017:SF126,PTHR11017	KOG4658			GO:0005515,GO:0043531,GO:0006915,GO:0005524	AT3G46530.1	RPP13	NB-ARC domain-containing disease resistance protein
Locus_416_Transcript_4/12_Confidence_0.613_Length_1735	2429	2451	520	536	29	28	32	31	2	2	3157	3185	3464	3489	1598	1593	412	421	47	45	47	45	3	3	3241	3095	3244	3059	cassava4.1_003684m|PACid:17994000	M.esculenta	0	78.16						GO:0005515,GO:0004871,GO:0009416	AT5G67385.1		Phototropic-responsive NPH3 family protein
Locus_417_Transcript_1/1_Confidence_0.000_Length_1777	154	146	62	58	12	13	13	13	1	4	3	1	3	2	102	95	50	46	21	22	20	20	2	5	4	2	4	3
Locus_418_Transcript_7/7_Confidence_0.077_Length_1477	2255	2271	3690	3669	1489	1487	1632	1627	3039	3027	754	753	819	816	1484	1476	2917	2876	2356	2311	2350	2304	3267	2976	775	732	768	716	mgv1a008933m|PACid:17696597	M.guttatus	1e-178	90.81	PF02866,PF00056	PTHR11540:SF1,PTHR11540	KOG1494	1.1.1.37	K00026	GO:0016491,GO:0055114,GO:0016616,GO:0030060,GO:0006108	AT2G22780.1	PMDH1	peroxisomal NAD-malate dehydrogenase 1
Locus_419_Transcript_2/2_Confidence_0.000_Length_586	304	372	74	71	52	62	54	70	200	325	132	249	141	274	201	242	59	56	84	98	79	100	216	320	136	243	133	241	Ciclev10027032m|PACid:20801225	C.clementina	8e-24	67.57							AT1G80133.1
Locus_420_Transcript_2/5_Confidence_0.545_Length_1182	339	342	149	140	87	87	95	96	213	217	574	567	637	628	224	223	119	110	139	137	138	137	230	214	590	552	597	551	mgv1a009348m|PACid:17693869	M.guttatus	2e-143	73.12	PF05996			1.3.7.4	K08101	GO:0016636,GO:0050897,GO:0010024,GO:0055114	AT3G09150.2	ATHY2,GUN3,HY2	phytochromobilin:ferredoxin oxidoreductase, chloroplast / phytochromobilin synthase (HY2)
Locus_421_Transcript_17/20_Confidence_0.281_Length_1251	711	718	168	164	25	27	25	28	20	26	193	182	207	192	468	467	134	129	41	43	37	41	23	27	199	178	195	169	PGSC0003DMP400001657|PACid:24422761	S.tuberosum	6e-38	60.24	PF07714	PTHR24420:SF897,PTHR24420	KOG1187			GO:0004672,GO:0005524,GO:0006468	AT2G02800.1	APK2B	protein kinase 2B
Locus_422_Transcript_5/7_Confidence_0.611_Length_976	1826	1885	356	365	54	56	59	60	29	21	141	148	153	159	1201	1225	282	287	87	89	86	86	32	22	146	145	144	140	Thecc1EG006819t1|PACid:27464248	T.cacao	1e-47	92.86	PF08246,PF00112	PTHR12411:SF42,PTHR12411	KOG1542			GO:0008234,GO:0006508	AT4G39090.1	RD19,RD19A	Papain family cysteine protease
Locus_423_Transcript_1/1_Confidence_0.500_Length_477	955	939	212	208	38	34	42	37	16	11	58	57	64	60	629	611	168	164	62	54	62	54	18	12	61	56	61	53	Gorai.005G247000.1|PACid:26806711	G.raimondii	2e-59	91.38	PF00112,PF08246	PTHR12411:SF42,PTHR12411	KOG1542			GO:0008234,GO:0006508	AT4G39090.1	RD19,RD19A	Papain family cysteine protease
Locus_424_Transcript_4/7_Confidence_0.667_Length_1780	5607	7770	8541	9390	3966	4995	4557	5720	5191	6911	4053	6009	4605	6839	3688	5048	6752	7358	6273	7759	6561	8098	5579	6794	4160	5838	4312	5995	Thecc1EG039859t1|PACid:27428124	T.cacao	2e-167	82.3	PF07714	PTHR24420:SF881,PTHR24420	KOG1187			GO:0004672,GO:0005524,GO:0006468	AT5G56460.1		Protein kinase superfamily protein
Locus_425_Transcript_4/4_Confidence_0.000_Length_1742	1035	1028	1275	1286	683	689	750	754	1893	1893	685	681	752	748	681	668	1009	1008	1082	1072	1081	1069	2035	1862	704	662	705	657	mgv1a006608m|PACid:17684878	M.guttatus	0	95.16	PF03465,PF03464,PF03463	PTHR10113	KOG0688		K03265	GO:0016149,GO:0006415,GO:0005737	AT3G26618.1	ERF1-3	eukaryotic release factor 1-3
Locus_426_Transcript_2/2_Confidence_0.000_Length_1094	1312	1315	1764	1768	568	576	618	626	594	593	378	376	418	415	863	855	1395	1386	900	896	891	888	639	584	389	366	392	365	mgv1a025705m|PACid:17677486	M.guttatus	5e-90	86.31	PF02114	PTHR21148:SF1,PTHR21148	KOG3170				AT5G14240.1		Thioredoxin superfamily protein
Locus_427_Transcript_4/9_Confidence_0.625_Length_3172	13673	13686	2881	3041	1479	1464	1658	1592	4187	4456	2673	2780	3034	3106	8992	8890	2278	2384	2340	2275	2388	2255	4500	4381	2744	2701	2841	2723	mgv1a002042m|PACid:17685602	M.guttatus	0	91.47	PF01061,PF00005	PTHR19241:SF20,PTHR19241	KOG0061			GO:0005524,GO:0016887,GO:0016020	AT1G17840.1	ABCG11,ATWBC11,COF1,DSO,WBC11	white-brown complex homolog protein 11
Locus_428_Transcript_7/8_Confidence_0.214_Length_696	6819	6887	3523	3584	1175	1209	1287	1329	1059	1070	4503	4530	4935	4970	4485	4474	2785	2809	1859	1879	1854	1883	1139	1053	4622	4401	4621	4357	Gorai.009G028400.1|PACid:26770224	G.raimondii	5e-62	81.06	PF00235	PTHR11604	KOG1755			GO:0003779,GO:0007010,GO:0015629,GO:0030036	AT5G56600.1	PFN3,PRF3	profilin 3
Locus_429_Transcript_2/5_Confidence_0.692_Length_1417	3340	3345	331	327	4	4	4	4	0	0	2360	2371	2592	2602	2197	2173	262	257	8	8	7	7	1	1	2423	2304	2428	2282	mgv1a021078m|PACid:17669393	M.guttatus	4e-117	63.49	PF08100,PF00891	PTHR11746	KOG3178			GO:0008171,GO:0008168,GO:0046983	AT4G35160.1		O-methyltransferase family protein
Locus_430_Transcript_4/6_Confidence_0.444_Length_1197	978	974	897	885	379	383	422	421	795	802	504	502	568	568	644	633	710	694	601	596	609	597	855	789	518	489	533	499	mgv1a010908m|PACid:17672766	M.guttatus	8e-114	80.07	PF01363,PF00023	PTHR13856:SF64,PTHR13856				GO:0005515,GO:0046872	AT2G26210.1		Ankyrin repeat family protein
Locus_431_Transcript_14/16_Confidence_0.320_Length_1175	2588	3316	2478	2650	1068	1340	1242	1555	1594	2233	1537	2179	1717	2510	1703	2155	1959	2077	1690	2083	1789	2202	1714	2196	1578	2117	1608	2201	mgv1a005888m|PACid:17678796	M.guttatus	2e-133	81.38	PF04788						AT3G19540.1		Protein of unknown function (DUF620)
Locus_432_Transcript_8/8_Confidence_0.053_Length_2150	1155	1151	894	904	492	482	531	519	1151	1148	767	769	827	828	760	748	707	709	780	750	766	736	1238	1129	788	748	775	727	mgv1a004173m|PACid:17694650	M.guttatus	0	83	PF00069	PTHR24055:SF118,PTHR24055	KOG1290	2.7.11.1	K08832	GO:0004672,GO:0005524,GO:0006468	AT3G44850.1		Protein kinase superfamily protein
Locus_433_Transcript_1/4_Confidence_0.556_Length_945	1040	1035	334	322	118	110	126	121	177	160	234	231	260	259	685	673	265	253	188	172	183	173	191	158	241	225	244	228	mgv1a014126m|PACid:17691588	M.guttatus	2e-93	90.1	PF00071	PTHR24073:SF254,PTHR24073	KOG0092		K07976	GO:0005525,GO:0007264,GO:0005622	AT4G19640.1	ARA-7,ARA7,ATRAB-F2B,ATRAB5B,ATRABF2B,RAB-F2B,RABF2B	Ras-related small GTP-binding family protein
Locus_434_Transcript_4/9_Confidence_0.684_Length_1886	2241	2241	909	898	419	409	457	448	727	725	186	186	210	211	1474	1456	719	704	664	637	659	636	782	714	192	182	198	186	Solyc04g072690.2.1|PACid:27277786	S.lycopersicum	1e-159	58.39	PF00026	PTHR13683,PTHR13683:SF98	KOG1339			GO:0004190,GO:0006508	AT5G10080.1		Eukaryotic aspartyl protease family protein
Locus_435_Transcript_17/20_Confidence_0.567_Length_2562	26124	36957	35784	42947	17002	22709	19504	25896	23278	31697	18981	28505	21436	32123	17180	24006	28286	33652	26885	35270	28074	36657	25016	31155	19479	27689	20069	28157	mgv1a002463m|PACid:17683426	M.guttatus	0	75.86	PF01657,PF00069	PTHR24420:SF433,PTHR24420	KOG1187			GO:0004672,GO:0005524,GO:0006468	AT5G40380.1	CRK42	cysteine-rich RLK (RECEPTOR-like protein kinase) 42
Locus_436_Transcript_7/8_Confidence_0.625_Length_2501	705	699	537	531	374	361	405	391	766	766	1064	1054	1169	1161	464	455	425	417	593	562	584	555	824	754	1093	1025	1095	1019	mgv1a000255m|PACid:17688202	M.guttatus	0	86.41		PTHR10887:SF5,PTHR10887	KOG1806		K12874		AT2G38770.1	EMB2765	P-loop containing nucleoside triphosphate hydrolases superfamily protein
Locus_437_Transcript_3/3_Confidence_0.100_Length_1096	6659	6630	2576	2656	861	884	925	948	305	293	2009	2064	2167	2225	4380	4307	2037	2082	1363	1374	1333	1343	329	289	2063	2006	2030	1951	mgv1a007004m|PACid:17678362	M.guttatus	7e-122	94.76	PF08442	PTHR23118	KOG1254	2.3.3.8	K01648		AT1G09430.1	ACLA-3	ATP-citrate lyase A-3
Locus_438_Transcript_3/3_Confidence_0.167_Length_677	621	607	235	237	169	184	184	197	247	246	354	359	389	392	409	395	187	186	269	287	266	280	267	243	364	350	365	344	mgv1a007492m|PACid:17690293	M.guttatus	8e-128	89.78	PF05212						AT3G27470.2		Protein of unknown function (DUF707)
Locus_439_Transcript_1/1_Confidence_0.000_Length_2896	952	948	59	61	39	39	40	41	35	27	470	467	516	512	627	616	47	49	63	62	59	59	39	28	483	455	484	450	mgv1a021133m|PACid:17696844	M.guttatus	0	48.3	PF00931	PTHR11017:SF129,PTHR11017	KOG4658			GO:0043531,GO:0006915,GO:0005524	AT1G50180.1		NB-ARC domain-containing disease resistance protein
Locus_440_Transcript_2/5_Confidence_0.545_Length_965	1270	1272	714	763	307	299	335	335	584	589	833	836	909	914	836	827	565	599	487	466	484	476	629	580	856	813	852	802	Phvul.001G060500.1|PACid:27164119	P.vulgaris	7e-41	83.51	PF00098,PF00076	PTHR10548	KOG0107			GO:0003676,GO:0008270	AT4G31580.1	RSZP22,SRZ-22,SRZ22	serine/arginine-rich 22
Locus_441_Transcript_3/4_Confidence_0.500_Length_1277	2700	2715	871	864	92	92	98	98	73	73	0	0	0	0	1776	1764	689	678	147	144	142	140	80	73	1	1	1	1	mgv1a011381m|PACid:17696140	M.guttatus	3e-91	71.75	PF03083	PTHR10791	KOG1623			GO:0016021	AT5G23660.1	MTN3	homolog of Medicago truncatula MTN3
Locus_442_Transcript_2/8_Confidence_0.094_Length_875	10184	10422	349	379	0	0	0	0	0	0	800	789	884	871	6698	6770	277	298	2	2	1	1	1	1	822	767	829	764	Solyc08g080040.2.1|PACid:27304379	S.lycopersicum	3e-109	86.11	PF03171	PTHR10209,PTHR10209:SF55	KOG0143	1.14.11.19	K05277	GO:0016491,GO:0016706,GO:0055114	AT4G22880.1	ANS,LDOX,TDS4,TT18	leucoanthocyanidin dioxygenase
Locus_443_Transcript_10/11_Confidence_0.500_Length_2952	1058	1079	213	217	72	69	79	78	57	55	1098	1114	1212	1228	696	702	169	171	115	109	115	112	62	55	1128	1083	1136	1077	mgv1a001249m|PACid:17696172	M.guttatus	0	75.62		PTHR10353:SF6,PTHR10353				GO:0005975,GO:0004553	AT4G34260.1	FUC95A	1,2-alpha-L-fucosidases
Locus_444_Transcript_2/3_Confidence_0.400_Length_1181	558	551	445	451	184	193	199	215	326	318	374	377	417	427	368	359	353	354	293	301	288	306	351	314	385	367	391	375	MDP0000222098|PACid:22677367	M.domestica	1e-120	92.13	PF00628,PF01426,PF01603	PTHR10257	KOG2085		K11584	GO:0005515,GO:0003677,GO:0008601,GO:0007165,GO:0000159	AT3G21650.1		Protein phosphatase 2A regulatory B subunit family protein
Locus_445_Transcript_1/1_Confidence_0.000_Length_212	46	59	21	18	8	12	8	13	8	11	70	71	73	74	31	39	17	15	14	20	13	20	10	12	73	70	69	66
Locus_446_Transcript_16/20_Confidence_0.633_Length_4284	3352	3391	1438	1432	656	662	732	741	577	585	2920	2918	3205	3206	2205	2203	1137	1123	1039	1030	1055	1050	621	576	2998	2835	3001	2811	mgv1a001187m|PACid:17695422	M.guttatus	0	75.88	PF02181	PTHR23213	KOG1922				AT3G25500.1	AFH1,AHF1,ATFH1,FH1	formin homology 1
Locus_447_Transcript_1/1_Confidence_0.000_Length_706	545	549	68	88	66	79	72	83	6	8	38	33	43	36	359	357	55	70	106	124	105	119	8	9	40	33	41	32
Locus_448_Transcript_2/10_Confidence_0.542_Length_3526	1963	1983	644	634	207	206	226	225	192	191	2466	2466	2703	2698	1292	1289	510	498	329	321	327	320	207	189	2532	2396	2531	2366	mgv1a000935m|PACid:17678619	M.guttatus	0	73.86	PF01094,PF00497,PF00060	PTHR18966:SF7,PTHR18966	KOG1052		K05387	GO:0004970,GO:0005234,GO:0016020,GO:0005215,GO:0006810,GO:0030288	AT1G05200.1	ATGLR3.4,GLR3.4,GLUR3	glutamate receptor 3.4
Locus_449_Transcript_1/1_Confidence_0.500_Length_1360	5238	5297	2457	2438	659	653	741	735	223	225	724	731	798	796	3445	3441	1943	1911	1044	1016	1068	1042	241	222	744	711	748	699	mgv1a002904m|PACid:17683103	M.guttatus	3e-119	59.2	PF00010	PTHR11514:SF9,PTHR11514				GO:0030528,GO:0006355	AT5G41315.1	GL3,MYC6.2	basic helix-loop-helix (bHLH) DNA-binding superfamily protein
Locus_450_Transcript_4/9_Confidence_0.579_Length_1696	1295	1285	1258	1245	452	449	492	489	811	777	749	744	814	811	852	835	995	976	716	699	710	694	873	765	770	724	763	712	mgv1a003876m|PACid:17670877	M.guttatus	0	86.64	PF02782,PF00370	PTHR10196:SF10,PTHR10196	KOG2531	2.7.1.17	K00854	GO:0016773,GO:0005975	AT5G49650.1	XK-2,XK2	xylulose kinase-2
Locus_451_Transcript_4/6_Confidence_0.667_Length_2252	1247	1240	1146	1151	645	649	704	709	1080	1069	791	804	861	876	821	806	907	903	1021	1009	1015	1005	1162	1052	813	782	807	769
Locus_452_Transcript_1/1_Confidence_0.000_Length_220	6	12	9	9	0	3	1	3	2	3	1	2	1	2	5	8	8	8	2	6	3	6	3	4	2	3	2	3
Locus_453_Transcript_1/1_Confidence_0.000_Length_245	9	13	9	10	1	3	2	3	2	3	1	2	1	3	7	9	8	9	3	6	4	6	3	4	2	3	2	4
Locus_454_Transcript_12/12_Confidence_0.067_Length_3908	2181	2192	1589	1583	552	554	608	607	490	476	1292	1303	1426	1443	1435	1424	1257	1241	874	862	877	861	528	469	1327	1267	1336	1266	mgv1a001222m|PACid:17673968	M.guttatus	0	79.5	PF02883,PF01602	PTHR22780:SF5,PTHR22780	KOG1062		K12391	GO:0006886,GO:0016192,GO:0030131,GO:0030117,GO:0005515	AT1G60070.1		Adaptor protein complex AP-1, gamma subunit
Locus_455_Transcript_1/4_Confidence_0.667_Length_1165	860	859	297	275	169	180	191	197	553	549	483	469	540	532	566	559	236	216	269	281	276	280	595	541	497	457	506	467	mgv1a011075m|PACid:17696514	M.guttatus	6e-82	71.79	PF07816						AT1G23710.1		Protein of unknown function (DUF1645)
Locus_456_Transcript_4/15_Confidence_0.636_Length_2365	62471	89539	88609	110496	41256	56256	47211	63938	55910	77643	45832	66942	51606	75248	41082	58160	70040	86581	65235	87371	67954	90505	60082	76314	47033	65024	48314	65957	mgv1a012995m|PACid:17684908	M.guttatus	1e-74	69.17							AT3G53490.1
Locus_457_Transcript_5/7_Confidence_0.571_Length_3121	1902	1883	1693	1669	1687	1697	1869	1869	3343	3339	553	572	601	621	1251	1224	1339	1309	2669	2637	2692	2647	3593	3283	569	557	564	545	mgv1a004658m|PACid:17671944	M.guttatus	1e-162	58.13	PF00097	PTHR14155:SF19,PTHR14155					AT2G37150.3		RING/U-box superfamily protein
Locus_458_Transcript_3/4_Confidence_0.375_Length_2609	326	336	220	232	236	212	260	238	276	282	119	115	131	128	215	219	175	183	375	331	376	338	298	278	123	113	124	113
Locus_459_Transcript_1/1_Confidence_0.000_Length_246	9	10	12	19	4	6	5	9	12	12	12	12	15	14	7	7	10	16	8	11	9	14	14	13	13	13	15	13
Locus_460_Transcript_17/22_Confidence_0.543_Length_4236	5210	5183	4821	4830	2528	2529	2772	2772	3244	3253	4606	4636	5076	5109	3427	3367	3811	3785	3999	3929	3991	3925	3487	3198	4728	4504	4753	4479	Solyc05g005620.2.1|PACid:27298126	S.lycopersicum	5e-80	61.59	PF01480,PF00076	PTHR18806,PTHR18806:SF4	KOG2253		K12822	GO:0003676,GO:0006397	AT1G60200.1		splicing factor PWI domain-containing protein / RNA recognition motif (RRM)-containing protein
Locus_461_Transcript_2/9_Confidence_0.533_Length_1584	2018	2009	1407	1361	807	814	886	887	1736	1760	1055	1026	1166	1140	1328	1306	1113	1067	1278	1266	1277	1257	1867	1731	1084	998	1093	1000	mgv1a002375m|PACid:17676019	M.guttatus	4e-137	75.39	PF03919,PF01331,PF00782	PTHR10367:SF0,PTHR10367	KOG2386	2.7.7.50,3.1.3.33	K13917	GO:0004484,GO:0006370,GO:0006397,GO:0008138,GO:0006470	AT3G09100.2		mRNA capping enzyme family protein
Locus_462_Transcript_2/10_Confidence_0.615_Length_1978	6448	6445	2232	2215	610	616	683	692	1178	1179	3460	3474	3783	3799	4241	4187	1765	1736	966	958	985	981	1267	1160	3552	3375	3543	3331	mgv1a004734m|PACid:17673159	M.guttatus	0	95.74	PF02887,PF00224	PTHR11817	KOG2323	2.7.1.40	K00873	GO:0000287,GO:0004743,GO:0030955,GO:0006096	AT5G56350.1		Pyruvate kinase family protein
Locus_463_Transcript_2/5_Confidence_0.500_Length_593	4233	4291	857	902	277	267	304	299	481	499	191	197	206	210	2784	2788	678	708	440	416	439	425	518	491	197	192	194	185	Solyc08g008370.2.1|PACid:27306090	S.lycopersicum	3e-58	95.5	PF10539						AT5G42050.1		DCD (Development and Cell Death) domain protein
Locus_464_Transcript_3/8_Confidence_0.632_Length_2172	1028	1016	814	851	314	326	333	352	328	336	539	559	596	620	677	661	644	668	498	508	481	500	354	331	554	544	559	544	Gorai.010G085300.6|PACid:26758025	G.raimondii	4e-13	64.71	PF00069	PTHR24360,PTHR24360:SF39	KOG0581			GO:0004672,GO:0005524,GO:0006468	AT4G26070.2	ATMEK1,MEK1,MKK1,NMAPKK	MAP kinase/ ERK kinase 1
Locus_465_Transcript_5/5_Confidence_0.250_Length_1071	2754	2812	1598	1576	703	681	794	769	1142	1101	866	901	961	996	1812	1827	1264	1236	1113	1059	1144	1090	1228	1083	890	876	901	874	mgv1a007448m|PACid:17681687	M.guttatus	8e-163	97.51	PF00069	PTHR24057	KOG0658	2.7.11.26	K03083	GO:0004672,GO:0005524,GO:0006468	AT5G14640.1	ATSK13,SK13	shaggy-like kinase 13
Locus_466_Transcript_4/5_Confidence_0.500_Length_1883	499	495	225	225	158	156	168	166	286	282	262	259	290	286	329	322	179	177	251	244	243	236	308	278	270	253	272	252	mgv1a026909m|PACid:17685062	M.guttatus	0	77.1	PF05060	PTHR12871	KOG2791	2.4.1.143	K00736	GO:0008455,GO:0009312,GO:0005795,GO:0016021	AT2G05320.1		beta-1,2-N-acetylglucosaminyltransferase II
Locus_467_Transcript_1/1_Confidence_0.000_Length_5332	3362	3358	1426	1416	579	574	632	626	1315	1310	1144	1137	1253	1244	2212	2182	1128	1110	917	893	911	888	1414	1289	1175	1105	1174	1091	mgv1a000228m|PACid:17697595	M.guttatus	0	64.48	PF01504,PF00118	PTHR23086:SF7,PTHR23086	KOG0230			GO:0016307,GO:0046488,GO:0044267,GO:0005524	AT1G34260.1	FAB1D	FORMS APLOID AND BINUCLEATE CELLS 1A
Locus_468_Transcript_1/3_Confidence_0.571_Length_829	702	701	318	317	117	126	126	135	334	331	188	190	203	206	462	456	252	249	187	197	183	193	360	326	194	186	191	181	mgv1a019097m|PACid:17683220	M.guttatus	2e-61	67.71	PF04043					GO:0004857,GO:0030599	AT3G47670.1		Plant invertase/pectin methylesterase inhibitor superfamily protein
Locus_469_Transcript_2/2_Confidence_0.000_Length_522	318	283	16	13	1	0	1	0	0	0	158	151	169	166	210	184	13	11	3	2	3	1	1	1	163	148	159	146
Locus_470_Transcript_16/18_Confidence_0.280_Length_2445	7587	7544	5289	5314	3189	3194	3516	3535	11429	11410	4062	4056	4492	4476	4990	4901	4181	4165	5044	4962	5062	5005	12283	11216	4169	3941	4206	3924	mgv1a003163m|PACid:17681033	M.guttatus	0	78.61	PF02731	PTHR12096	KOG2441		K06063	GO:0000398,GO:0005681	AT1G77180.2	SKIP	chromatin protein family
Locus_471_Transcript_3/5_Confidence_0.583_Length_2613	2473	2461	2929	2929	1436	1425	1577	1565	3867	3851	1635	1640	1785	1790	1627	1599	2316	2296	2272	2215	2271	2217	4157	3786	1679	1594	1672	1570	mgv1a002583m|PACid:17669917	M.guttatus	0	88.8	PF11904	PTHR12447				GO:0005515	AT3G04470.1		Ankyrin repeat family protein
Locus_472_Transcript_1/1_Confidence_0.000_Length_434	15	17	27	27	18	17	18	17	20	23	28	27	30	34	11	12	22	22	30	28	27	25	23	24	30	27	29	31
Locus_473_Transcript_1/1_Confidence_0.000_Length_253	26	28	42	50	25	22	26	23	17	29	20	24	22	25	18	19	34	40	41	36	39	34	19	29	22	24	22	23
Locus_474_Transcript_2/10_Confidence_0.462_Length_1795	4695	4654	5174	5189	2053	2067	2282	2293	2137	2143	2276	2268	2504	2498	3088	3024	4090	4067	3248	3212	3286	3247	2297	2107	2337	2204	2345	2190	mgv1a021347m|PACid:17695936	M.guttatus	2e-131	86.97	PF09750	PTHR13161:SF10,PTHR13161	KOG2548		K13168		AT4G36980.4
Locus_475_Transcript_9/10_Confidence_0.389_Length_760	845	848	1051	1060	538	549	579	602	589	590	351	379	408	432	556	551	832	831	852	854	835	854	634	581	361	369	383	380
Locus_476_Transcript_11/15_Confidence_0.524_Length_2346	5019	4980	90	82	2	2	2	2	0	0	407	398	448	439	3301	3235	72	65	5	5	4	4	1	1	419	388	420	386	Cucsa.134420.1|PACid:16962788	C.sativus	1e-69	32.56						GO:0005515	AT3G54070.1		Ankyrin repeat family protein
Locus_477_Transcript_5/15_Confidence_0.111_Length_2363	439	454	578	586	352	344	389	384	720	735	438	461	486	509	289	296	458	460	558	536	561	545	775	723	450	449	456	447
Locus_478_Transcript_6/11_Confidence_0.556_Length_3049	3920	3940	510	518	314	322	351	358	653	657	5932	5970	6511	6553	2578	2560	404	407	498	502	507	508	703	647	6088	5800	6096	5745	mgv1a004156m|PACid:17693867	M.guttatus	4e-121	57.68		PTHR23083:SF161,PTHR23083					AT1G07280.2		Tetratricopeptide repeat (TPR)-like superfamily protein
Locus_479_Transcript_17/17_Confidence_0.125_Length_2368	54965	55125	8166	8162	102	102	119	119	12	14	7351	7334	8159	8138	36146	35807	6455	6396	163	160	173	170	14	15	7545	7125	7639	7134	mgv1a001487m|PACid:17679529	M.guttatus	0	78.32	PF12357,PF00614,PF00168	PTHR18896:SF11,PTHR18896	KOG1329			GO:0005515,GO:0003824,GO:0008152	AT3G15730.1	PLD,PLDALPHA1	phospholipase D alpha 1
Locus_480_Transcript_9/10_Confidence_0.550_Length_3031	21209	28906	33816	40292	15459	20436	17768	23334	19061	26707	16716	23915	18832	27076	13948	18776	26730	31572	24445	31740	25576	33030	20484	26250	17155	23230	17631	23733	mgv1a017702m|PACid:17696668	M.guttatus	3e-86	67.03	PF08263,PF00560,PF00069	PTHR24420:SF779,PTHR24420	KOG1187			GO:0004672,GO:0005524,GO:0006468,GO:0005515	AT5G58300.2		Leucine-rich repeat protein kinase family protein
Locus_481_Transcript_1/2_Confidence_0.500_Length_1123	769	766	1248	1258	997	998	1097	1095	4104	4090	857	862	938	942	506	498	987	987	1578	1552	1580	1551	4411	4021	880	838	879	827	mgv1a014495m|PACid:17678852	M.guttatus	2e-92	89.13	PF10604				K14496		AT5G53160.2	PYL8,RCAR3	regulatory components of ABA receptor 3
Locus_482_Transcript_4/5_Confidence_0.538_Length_2277	629	626	359	361	335	340	371	375	587	593	552	550	618	617	414	407	285	284	531	530	535	532	632	584	567	535	580	542	GSVIVT01031244001|PACid:17837476	V.vinifera	3e-102	52.77	PF04795,PF04438,PF00515	PTHR21561:SF3,PTHR21561	KOG0553			GO:0005515	AT1G56440.1		Tetratricopeptide repeat (TPR)-like superfamily protein
Locus_483_Transcript_13/14_Confidence_0.211_Length_1706	4457	4454	2393	2408	1337	1333	1465	1462	2189	2187	2522	2492	2798	2774	2932	2894	1892	1888	2116	2072	2110	2071	2353	2151	2589	2422	2620	2432	mgv1a007637m|PACid:17692114	M.guttatus	0	97.49	PF00004	PTHR23073:SF10,PTHR23073	KOG0651		K03064	GO:0005524,GO:0016887	AT1G45000.1		AAA-type ATPase family protein
Locus_484_Transcript_1/1_Confidence_0.000_Length_1197	23917	23914	29	30	1	5	1	5	3	2	0	1	0	1	15729	15534	24	24	3	9	3	8	4	3	1	2	1	2	mgv1a013537m|PACid:17696624	M.guttatus	7e-76	62.44	PF00190					GO:0045735	AT5G39130.1		RmlC-like cupins superfamily protein
Locus_485_Transcript_2/2_Confidence_0.000_Length_1282	2612	2617	1073	1055	40	42	43	45	12	16	200	205	222	231	1718	1701	849	827	65	67	63	65	14	17	206	200	209	203	mgv1a011301m|PACid:17695129	M.guttatus	2e-140	88.85	PF00230	PTHR19139:SF27,PTHR19139	KOG0223		K09872	GO:0005215,GO:0006810,GO:0016020	AT2G37170.1	PIP2;2,PIP2B	plasma membrane intrinsic protein 2
Locus_486_Transcript_4/16_Confidence_0.241_Length_568	103049	110053	20854	22014	7430	7801	8110	8546	5448	5788	1753	1991	1912	2164	67766	71485	16484	17250	11750	12117	11674	12098	5855	5690	1800	1935	1791	1898
Locus_487_Transcript_13/21_Confidence_0.283_Length_1752	2011	2152	1668	1605	768	771	854	847	1507	1500	1720	1776	1889	1953	1323	1398	1319	1258	1216	1199	1231	1200	1620	1475	1766	1726	1769	1713	mgv1a014359m|PACid:17676548	M.guttatus	2e-38	62.73		PTHR11129:SF3,PTHR11129					AT1G10095.1		Protein prenylyltransferase superfamily protein
Locus_488_Transcript_1/1_Confidence_0.000_Length_247	290	289	124	113	51	44	52	46	81	64	189	181	208	199	191	188	99	89	82	70	76	67	88	64	195	177	196	175
Locus_489_Transcript_1/1_Confidence_0.000_Length_275	43	43	16	25	2	10	2	10	25	21	31	66	37	73	29	29	13	20	5	17	4	16	28	22	33	65	36	65
Locus_490_Transcript_1/1_Confidence_0.000_Length_274	43	51	18	26	1	11	1	11	27	20	31	69	37	77	29	34	15	21	3	19	3	17	30	21	33	68	36	68
Locus_491_Transcript_1/1_Confidence_0.000_Length_411	37	44	21	17	5	11	6	11	28	23	46	61	53	70	25	29	17	14	9	19	10	17	31	24	48	60	51	62
Locus_492_Transcript_1/7_Confidence_0.344_Length_2728	19775	20362	8526	8567	3498	3784	3915	4259	7237	7623	17758	18376	19589	20360	13005	13227	6740	6714	5533	5878	5636	6030	7778	7493	18224	17850	18340	17847	PGSC0003DMP400013953|PACid:24379795	S.tuberosum	0	90.34	PF03030			3.6.1.1	K01507	GO:0004427,GO:0009678,GO:0015992,GO:0016020	AT1G15690.1	ATAVP3,AtVHP1;1,AVP-3,AVP1	Inorganic H pyrophosphatase family protein
Locus_493_Transcript_1/18_Confidence_0.476_Length_2003	975	1174	857	873	207	260	265	324	552	585	502	544	568	631	642	763	678	685	329	405	383	460	594	576	516	529	533	554	mgv1a024594m|PACid:17680503	M.guttatus	1e-64	88.73	PF00485	PTHR10285:SF17,PTHR10285	KOG4203			GO:0005524,GO:0016301,GO:0008152	AT2G01460.1		P-loop containing nucleoside triphosphate hydrolases superfamily protein
Locus_494_Transcript_1/3_Confidence_0.667_Length_1231	447	440	15	18	24	28	27	31	23	18	1906	1870	2079	2031	295	286	13	15	40	45	40	45	26	19	1957	1817	1947	1781	mgv1a008646m|PACid:17683948	M.guttatus	3e-161	83.72	PF00657	PTHR22835:SF39,PTHR22835				GO:0016788,GO:0006629	AT5G33370.1		GDSL-like Lipase/Acylhydrolase superfamily protein
Locus_495_Transcript_5/5_Confidence_0.143_Length_1428	578	586	287	289	163	165	181	186	210	208	325	319	352	345	381	381	228	227	259	258	262	265	227	205	335	311	330	303	mgv1a002872m|PACid:17675413	M.guttatus	0	81.93	PF01532	PTHR11742:SF7,PTHR11742	KOG2431	3.2.1.113	K01230	GO:0004571,GO:0005509,GO:0016020	AT1G30000.1	MNS3	alpha-mannosidase 3
Locus_496_Transcript_2/5_Confidence_0.500_Length_775	250	271	130	136	79	84	87	92	106	102	108	122	121	135	165	177	104	107	126	132	127	132	115	101	112	119	114	119	mgv1a002872m|PACid:17675413	M.guttatus	6e-60	86.05	PF01532	PTHR11742:SF7,PTHR11742	KOG2431	3.2.1.113	K01230	GO:0004571,GO:0005509,GO:0016020	AT1G30000.1	MNS3	alpha-mannosidase 3
Locus_497_Transcript_2/6_Confidence_0.500_Length_1438	996	991	480	505	16	17	17	18	8	10	140	143	151	155	656	644	380	396	27	28	26	27	10	11	145	140	142	137	cassava4.1_006657m|PACid:17969185	M.esculenta	0	88	PF00984,PF03720,PF03721	PTHR11374	KOG2666	1.1.1.22	K00012	GO:0016616,GO:0051287,GO:0055114	AT5G15490.1		UDP-glucose 6-dehydrogenase family protein
Locus_498_Transcript_2/3_Confidence_0.333_Length_1337	1447	1478	894	892	285	285	311	315	564	555	785	796	861	871	952	961	707	700	452	444	449	447	607	546	807	774	807	764	mgv1a010527m|PACid:17674224	M.guttatus	5e-165	95.77	PF01398	PTHR10540	KOG1556		K03038	GO:0005515	AT5G05780.1	AE3,ATHMOV34,RPN8A	RP non-ATPase subunit 8A
Locus_499_Transcript_20/23_Confidence_0.462_Length_2612	3368	3306	2741	2762	1435	1373	1574	1521	3493	3482	2559	2540	2793	2768	2215	2148	2167	2165	2271	2134	2267	2154	3755	3423	2627	2468	2616	2427	mgv1a004473m|PACid:17688304	M.guttatus	1e-106	74.85	PF04695	PTHR23058	KOG2629		K13343	GO:0005777,GO:0016020	AT5G62810.1	ATPEX14,PED2,PEX14	peroxin 14
Locus_500_Transcript_1/1_Confidence_0.000_Length_365	1641	1391	682	651	571	549	628	616	2090	2042	346	363	378	406	1080	904	540	511	904	854	905	873	2247	2008	356	354	355	357
Locus_501_Transcript_14/21_Confidence_0.258_Length_2595	28221	28390	10084	10146	9554	9562	10513	10537	39723	39925	8537	8599	9389	9477	18559	18441	7971	7951	15108	14852	15133	14916	42687	39242	8762	8353	8791	8308	Ciclev10027981m|PACid:20813869	C.clementina	0	96.19	PF00012	PTHR19375	KOG0101		K03283	GO:0005524	AT3G12580.1	ATHSP70,HSP70	heat shock protein 70
Locus_502_Transcript_1/1_Confidence_0.000_Length_207	55	47	27	31	12	15	13	16	15	17	46	34	50	40	37	31	22	25	21	25	20	24	17	18	48	34	48	36	cassava4.1_000610m|PACid:17980095	M.esculenta	1e-32	95.59	PF02309,PF06507,PF02362					GO:0006355,GO:0005634,GO:0003677,GO:0009725	AT5G20730.2	ARF7,BIP,IAA21,IAA23,IAA25,MSG1,NPH4,TIR5	Transcriptional factor B3 family protein / auxin-responsive factor AUX/IAA-related
Locus_503_Transcript_1/1_Confidence_0.000_Length_256	41	29	33	23	3	8	4	8	8	12	22	29	24	31	28	19	27	19	6	14	7	13	10	13	24	29	23	28
Locus_504_Transcript_1/1_Confidence_0.000_Length_281	35	32	35	39	10	12	10	12	11	8	23	22	26	27	24	21	28	31	17	20	16	18	13	9	25	22	25	25
Locus_505_Transcript_6/20_Confidence_0.667_Length_4406	25464	35098	40822	48510	18718	24726	21527	28216	23861	32467	19180	27678	21621	31301	16746	22798	32268	38011	29598	38403	30986	39941	25642	31912	19683	26885	20242	27437	Solyc07g016180.2.1|PACid:27292473	S.lycopersicum	0	73.31	PF02309,PF06507,PF02362					GO:0006355,GO:0005634,GO:0003677,GO:0009725	AT5G20730.2	ARF7,BIP,IAA21,IAA23,IAA25,MSG1,NPH4,TIR5	Transcriptional factor B3 family protein / auxin-responsive factor AUX/IAA-related
Locus_506_Transcript_3/4_Confidence_0.500_Length_985	2778	2821	678	712	194	197	214	215	201	202	685	669	742	733	1827	1833	537	559	308	308	309	306	217	200	704	651	696	643	mgv1a010011m|PACid:17686067	M.guttatus	3e-43	52.75	PF00046	PTHR11850:SF14,PTHR11850				GO:0003700,GO:0043565,GO:0006355	AT2G35940.3	BLH1,EDA29	BEL1-like homeodomain 1
Locus_507_Transcript_4/10_Confidence_0.667_Length_2279	405	408	724	713	287	283	321	319	273	269	156	159	168	171	267	266	573	559	455	441	463	453	294	265	161	155	158	151	orange1.1g025877m|PACid:18136352	C.sinensis	3e-79	63.06	PF00684,PF00226	PTHR24076	KOG0715			GO:0031072,GO:0051082,GO:0006457	AT5G22060.1	ATJ2,J2	DNAJ homologue 2
Locus_508_Transcript_4/6_Confidence_0.462_Length_1328	3950	4006	1820	1813	660	660	730	721	1059	1081	1718	1745	1884	1926	2598	2603	1439	1421	1045	1027	1052	1022	1139	1063	1764	1696	1765	1689	mgv1a008980m|PACid:17694155	M.guttatus	4e-118	94.34	PF03214			2.4.1.-,5.4.99.-	K13379	GO:0008466,GO:0016758,GO:0007047,GO:0030244,GO:0005618,GO:0030054	AT3G08900.1	RGP,RGP3	reversibly glycosylated polypeptide 3
Locus_509_Transcript_9/20_Confidence_0.538_Length_2020	3271	3306	1784	1794	976	970	1067	1063	1724	1750	1431	1422	1609	1600	2152	2148	1411	1406	1545	1508	1537	1506	1854	1721	1470	1382	1507	1403	mgv1a002756m|PACid:17691318	M.guttatus	5e-175	75	PF00069	PTHR24361:SF64,PTHR24361	KOG0198			GO:0004672,GO:0005524,GO:0006468	AT1G53570.4	MAP3KA,MAPKKK3	mitogen-activated protein kinase kinase kinase 3
Locus_510_Transcript_4/16_Confidence_0.321_Length_1958	26435	25595	64348	62518	68862	66661	74930	72788	88002	85299	535	507	583	547	17384	16626	50863	48988	108886	103530	107851	103032	94568	83839	550	493	547	480	mgv1a013383m|PACid:17691124	M.guttatus	5e-24	53.7	PF02298					GO:0005507,GO:0009055	AT4G27520.1	AtENODL2,ENODL2	early nodulin-like protein 2
Locus_511_Transcript_1/1_Confidence_0.000_Length_258	10	13	12	15	9	10	10	10	27	20	2	5	2	5	7	9	10	13	16	17	16	16	30	21	3	6	3	5
Locus_512_Transcript_1/1_Confidence_0.000_Length_226	5	8	16	25	13	20	16	21	37	45	14	8	16	10	4	6	13	20	22	33	24	31	41	45	15	9	16	10
Locus_513_Transcript_14/21_Confidence_0.469_Length_1635	2347	2315	2755	2748	1552	1560	1705	1719	2183	2204	1522	1522	1668	1664	1544	1504	2178	2154	2456	2424	2456	2435	2347	2167	1563	1479	1563	1459	mgv1a010686m|PACid:17691239	M.guttatus	2e-120	82.81	PF06003	PTHR12664	KOG3026		K12839	GO:0006397,GO:0005737,GO:0005634,GO:0003723	AT2G02570.1		nucleic acid binding;RNA binding
Locus_514_Transcript_1/1_Confidence_0.000_Length_305	10	10	17	24	10	12	12	13	30	25	9	12	10	12	7	7	14	20	17	20	19	20	33	26	10	13	10	11
Locus_515_Transcript_1/1_Confidence_0.000_Length_209	35	37	42	49	19	20	20	22	13	13	13	16	14	18	24	25	34	39	32	33	30	33	15	14	14	17	14	17
Locus_516_Transcript_1/1_Confidence_0.000_Length_237	12	5	11	6	3	3	3	3	0	0	5	4	5	5	9	4	9	5	6	6	6	6	1	1	6	5	6	5
Locus_517_Transcript_1/1_Confidence_0.000_Length_434	16	20	31	29	17	19	18	19	11	8	5	2	5	2	11	14	25	24	28	31	27	28	13	9	6	3	6	3
Locus_518_Transcript_5/5_Confidence_0.000_Length_3390	6689	6674	14138	14159	4756	4808	5257	5298	2951	2985	2021	2015	2235	2230	4399	4336	11176	11095	7522	7469	7568	7501	3172	2935	2075	1958	2093	1955	mgv1a000847m|PACid:17697177	M.guttatus	0	92.75	PF00311			4.1.1.31	K01595	GO:0008964,GO:0006099,GO:0015977	AT3G14940.1	ATPPC3,PPC3	phosphoenolpyruvate carboxylase 3
Locus_519_Transcript_4/4_Confidence_0.000_Length_1784	2942	2939	2574	2584	1099	1103	1217	1223	1546	1575	2093	2095	2319	2324	1935	1910	2035	2026	1739	1715	1753	1733	1662	1549	2149	2036	2172	2038	mgv1a005378m|PACid:17677439	M.guttatus	0	86.84	PF10369,PF01842		KOG2663	2.2.1.6	K01653	GO:0016597,GO:0008152	AT2G31810.1		ACT domain-containing small subunit of acetolactate synthase protein
Locus_520_Transcript_5/7_Confidence_0.500_Length_1279	15148	15361	9524	9621	2995	2979	3266	3266	7181	7232	3072	3074	3389	3371	9962	9978	7529	7539	4737	4628	4702	4624	7718	7109	3153	2987	3174	2956	mgv1a000545m|PACid:17687088	M.guttatus	3e-119	96.26	PF08699,PF02171,PF02170	PTHR22891	KOG1041		K11596	GO:0005515	AT1G48410.1	AGO1	Stabilizer of iron transporter SufD / Polynucleotidyl transferase
Locus_521_Transcript_10/10_Confidence_0.185_Length_1638	2172	2193	1308	1310	630	618	686	676	1024	1023	872	865	960	954	1429	1425	1035	1027	998	961	989	958	1101	1006	896	841	900	837	mgv1a000537m|PACid:17690383	M.guttatus	0	84.66	PF04048	PTHR14146			K06111	GO:0006904,GO:0015031,GO:0000145	AT3G10380.1	ATSEC8,SEC8	subunit of exocyst complex 8
Locus_522_Transcript_1/2_Confidence_1.000_Length_809	304	297	180	182	84	70	90	75	139	124	131	118	141	131	201	194	143	143	134	110	131	108	150	123	135	116	133	116	mgv1a000590m|PACid:17690384	M.guttatus	2e-34	97.33	PF04048	PTHR14146			K06111	GO:0006904,GO:0015031,GO:0000145	AT3G10380.1	ATSEC8,SEC8	subunit of exocyst complex 8
Locus_523_Transcript_4/15_Confidence_0.640_Length_1317	697	696	520	551	279	276	305	303	455	468	1035	1046	1131	1149	459	453	412	433	443	430	440	430	490	461	1063	1017	1060	1008	mgv1a005825m|PACid:17691118	M.guttatus	0	89.88	PF00485	PTHR10285:SF6,PTHR10285	KOG4203	2.7.1.48	K00876	GO:0005524,GO:0016301,GO:0008152,GO:0016773	AT1G55810.1	UKL3	uridine kinase-like 3
Locus_524_Transcript_3/5_Confidence_0.538_Length_4381	2281	2269	2159	2163	1283	1280	1410	1405	2223	2205	1828	1818	2030	2020	1501	1474	1707	1696	2030	1989	2031	1990	2390	2168	1877	1767	1901	1771	Ciclev10007635m|PACid:20794404	C.clementina	0	91.91	PF00069	PTHR11909:SF20,PTHR11909	KOG1164			GO:0006468,GO:0005524,GO:0004672	AT2G25760.1		Protein kinase family protein
Locus_525_Transcript_1/4_Confidence_0.500_Length_1045	2018	2014	2608	2611	827	823	909	908	988	984	1306	1291	1438	1424	1328	1309	2062	2047	1309	1280	1310	1287	1063	968	1341	1255	1347	1249	mgv1a010511m|PACid:17680533	M.guttatus	2e-129	83.61	PF00290	PTHR10314:SF4,PTHR10314	KOG4175	4.2.1.20	K01695	GO:0004834,GO:0006568	AT4G02610.1		Aldolase-type TIM barrel family protein
Locus_526_Transcript_5/5_Confidence_0.154_Length_1662	1055	1052	687	703	304	282	329	308	627	624	318	301	351	333	694	684	544	552	482	440	475	437	675	614	327	293	330	293	mgv1a003672m|PACid:17689340	M.guttatus	1e-43	77.12	PF02365					GO:0003677,GO:0006355	AT1G34190.1	anac017,NAC017	NAC domain containing protein 17
Locus_527_Transcript_2/8_Confidence_0.545_Length_2237	3767	3776	568	570	7	7	7	7	29	29	2927	2931	3256	3263	2478	2453	450	447	13	12	12	11	32	29	3005	2848	3049	2861	mgv1a002607m|PACid:17688740	M.guttatus	0	77.86	PF01740,PF00916	PTHR11814:SF46,PTHR11814	KOG0236			GO:0005215,GO:0006810,GO:0055085,GO:0016021	AT5G10180.1	AST68,SULTR2;1	slufate transporter 2;1
Locus_528_Transcript_1/1_Confidence_0.500_Length_471	347	312	250	275	155	163	167	172	323	315	211	229	226	249	229	203	198	216	247	255	242	245	348	311	218	223	213	219	cassava4.1_022101m|PACid:17988756	M.esculenta	2e-23	67.31	PF02338	PTHR12419	KOG2606				AT3G62940.3		Cysteine proteinases superfamily protein
Locus_529_Transcript_19/19_Confidence_0.036_Length_6329	22778	27378	24703	27743	12281	15088	14003	17118	17483	21685	11497	15794	12941	17868	14980	17784	19527	21739	19420	23434	20156	24232	18788	21314	11799	15342	12116	15662	mgv1a000066m|PACid:17686885	M.guttatus	0	88.29	PF04652,PF02364	PTHR12741:SF4,PTHR12741	KOG0916	2.4.1.-	K11000	GO:0003843,GO:0006075,GO:0000148,GO:0016020	AT2G31960.1	ATGSL03,ATGSL3,GSL03	glucan synthase-like 3
Locus_530_Transcript_5/8_Confidence_0.583_Length_1028	8097	10950	13630	15387	6847	8383	7835	9523	9344	12081	6941	10015	7829	11407	5325	7113	10774	12057	10828	13021	11279	13481	10042	11875	7124	9729	7330	9999	mgv1a015596m|PACid:17696223	M.guttatus	6e-33	78.69	PF00847					GO:0003700,GO:0006355	AT3G50260.1	ATERF#011,CEJ1,DEAR1	cooperatively regulated by ethylene and jasmonate 1
Locus_531_Transcript_1/3_Confidence_0.500_Length_707	821	866	111	117	20	17	21	19	7	4	183	175	202	195	541	563	89	92	33	28	32	28	9	5	189	171	190	172	mgv1a005515m|PACid:17670461	M.guttatus	1e-77	77.78	PF00295					GO:0005975,GO:0004650	AT3G57790.1		Pectin lyase-like superfamily protein
Locus_532_Transcript_1/4_Confidence_0.556_Length_684	1690	1703	38	50	6	3	6	3	0	0	130	128	143	140	1112	1107	31	40	11	6	10	6	1	1	134	125	135	124	mgv1a003805m|PACid:17674353	M.guttatus	4e-101	90	PF07732,PF07731,PF00394	PTHR11709:SF9,PTHR11709	KOG1263			GO:0016491,GO:0055114,GO:0005507	AT2G38080.1	ATLMCO4,IRX12,LAC4,LMCO4	Laccase/Diphenol oxidase family protein
Locus_533_Transcript_5/6_Confidence_0.562_Length_1847	764	752	527	523	266	260	290	287	545	539	281	280	317	316	503	489	417	411	422	405	419	408	587	531	289	273	298	278	mgv1a026969m|PACid:17685038	M.guttatus	6e-127	58.96						GO:0005515	AT1G61690.1		phosphoinositide binding
Locus_534_Transcript_1/1_Confidence_0.000_Length_352	21	27	9	15	5	3	5	5	14	16	8	13	8	14	14	18	8	13	9	6	9	8	16	17	9	14	8	13
Locus_535_Transcript_8/12_Confidence_0.364_Length_1364	1980	2003	1204	1214	628	616	694	688	840	868	925	908	1001	977	1303	1302	952	952	995	958	1000	975	904	854	950	883	938	857	Thecc1EG030480t1|PACid:27440690	T.cacao	6e-113	76.65	PF00249					GO:0003677	AT2G01060.1		myb-like HTH transcriptional regulator family protein
Locus_536_Transcript_1/2_Confidence_0.500_Length_923	518	524	293	298	236	257	254	277	775	767	330	322	369	361	341	341	232	234	375	401	367	394	834	755	340	314	346	317	cassava4.1_012105m|PACid:17981118	M.esculenta	6e-83	72.22							AT1G75080.1	BZR1	Brassinosteroid signalling positive regulator (BZR1) family protein
Locus_537_Transcript_4/13_Confidence_0.684_Length_4359	1217	1214	796	803	246	243	261	260	310	302	531	534	592	597	801	789	630	630	391	379	377	369	334	298	546	520	555	524	mgv1a000414m|PACid:17679133	M.guttatus	0	80.44	PF00702,PF00122	PTHR24092:SF14,PTHR24092	KOG0206			GO:0000166,GO:0046872,GO:0003824,GO:0008152	AT5G04930.1	ALA1	aminophospholipid ATPase 1
Locus_538_Transcript_1/3_Confidence_0.600_Length_952	11626	11640	1853	1839	45	45	49	49	11	12	0	0	0	0	7646	7561	1465	1442	73	71	72	71	13	13	1	1	1	1	mgv1a025349m|PACid:17680198	M.guttatus	4e-11	30.77	PF04043					GO:0004857,GO:0030599	AT5G46950.1		Plant invertase/pectin methylesterase inhibitor superfamily protein
Locus_539_Transcript_2/2_Confidence_0.250_Length_1065	3745	3712	1859	1891	606	577	651	628	655	658	3296	3282	3669	3653	2463	2412	1470	1483	960	898	938	890	705	648	3383	3189	3436	3203	mgv1a010946m|PACid:17683834	M.guttatus	4e-38	65.22	PF09425,PF06200				K13464	GO:0005515	AT1G70700.2	JAZ9,TIFY7	TIFY domain/Divergent CCT motif family protein
Locus_540_Transcript_1/7_Confidence_0.556_Length_747	370	378	1290	1305	1065	1079	1156	1172	1037	1056	53	55	57	63	244	246	1020	1023	1686	1677	1665	1660	1115	1039	55	54	54	56	PGSC0003DMP400021413|PACid:24391301	S.tuberosum	3e-30	47.31							AT4G24110.1
Locus_541_Transcript_1/1_Confidence_0.500_Length_352	516	500	279	286	120	133	130	147	357	322	320	325	349	353	340	325	221	225	191	208	189	209	385	317	329	317	328	310	PGSC0003DMP400028578|PACid:24418577	S.tuberosum	4e-61	96.55	PF01398	PTHR10540	KOG1556		K03038	GO:0005515	AT5G05780.1	AE3,ATHMOV34,RPN8A	RP non-ATPase subunit 8A
Locus_542_Transcript_7/14_Confidence_0.650_Length_1804	1348	1362	1017	1026	721	710	791	783	1509	1502	401	419	457	469	887	885	805	805	1142	1104	1140	1110	1623	1477	413	408	429	412	mgv1a003397m|PACid:17669985	M.guttatus	0	74.09	PF00400	PTHR22838	KOG0293			GO:0005515	AT5G08560.2		transducin family protein / WD-40 repeat family protein
Locus_543_Transcript_8/10_Confidence_0.583_Length_1995	10989	10987	15820	15831	6167	6165	6769	6765	12947	12972	15000	15022	16512	16537	7227	7137	12505	12405	9753	9576	9744	9577	13914	12751	15394	14592	15459	14496	mgv1a007968m|PACid:17688895	M.guttatus	4e-161	91.72	PF00297	PTHR11363	KOG0746		K02925	GO:0003735,GO:0006412,GO:0005622,GO:0005840	AT1G43170.1	ARP1,emb2207,RP1,RPL3A	ribosomal protein 1
Locus_544_Transcript_1/1_Confidence_0.000_Length_2086	343	362	332	330	162	166	180	187	256	248	286	279	325	312	226	236	263	259	258	259	261	266	276	245	295	272	305	274	mgv1a021755m|PACid:17671260	M.guttatus	7e-23	55.17	PF00931	PTHR11017:SF127,PTHR11017	KOG4658			GO:0043531,GO:0006915,GO:0005524	AT1G59780.1		NB-ARC domain-containing disease resistance protein
Locus_545_Transcript_5/8_Confidence_0.294_Length_3112	871	880	637	631	266	265	288	287	753	731	301	284	332	313	573	572	504	495	422	413	416	408	810	719	310	277	312	275	mgv1a013204m|PACid:17695685	M.guttatus	6e-89	83.04	PF00097	PTHR22766:SF20,PTHR22766					AT5G15790.1		RING/U-box superfamily protein
Locus_546_Transcript_2/3_Confidence_0.571_Length_1239	4912	6890	8960	9746	4367	5250	5009	6022	5215	6984	3788	5796	4285	6636	3231	4476	7083	7637	6907	8155	7211	8525	5605	6865	3888	5631	4013	5817	30128.m008819|PACid:16818408	R.communis	3e-33	34.52	PF00403	PTHR22814,PTHR22814:SF16	KOG1603			GO:0046872,GO:0030001	AT5G27690.1		Heavy metal transport/detoxification superfamily protein
Locus_547_Transcript_5/7_Confidence_0.529_Length_1538	6965	7011	73	69	9	10	10	11	0	1	3845	3801	4239	4204	4581	4555	58	55	16	17	16	17	1	2	3947	3693	3969	3686	MDP0000670959|PACid:22664946	M.domestica	1e-68	83.65	PF01357,PF03330						AT2G03090.1	ATEXP15,ATEXPA15,ATHEXP ALPHA 1.3,EXP15,EXPA15	expansin A15
Locus_548_Transcript_2/13_Confidence_0.320_Length_1147	5434	5400	417	426	13	14	13	14	13	13	368	353	401	385	3574	3508	330	335	22	23	20	21	15	14	379	344	376	338	ppa004100m|PACid:17654800	P.persica	7e-61	49.65	PF00620,PF00786	PTHR23177:SF2,PTHR23177				GO:0007165,GO:0005622,GO:0005515	AT5G22400.1		Rho GTPase activating protein with PAK-box/P21-Rho-binding domain
Locus_549_Transcript_1/1_Confidence_0.667_Length_215	823	874	52	37	1	2	1	2	1	1	63	65	72	76	542	568	42	30	3	5	3	4	2	2	66	64	68	67	mgv1a009033m|PACid:17683324	M.guttatus	7e-31	88.73	PF00786,PF00620	PTHR23177:SF2,PTHR23177				GO:0007165,GO:0005622,GO:0005515	AT5G22400.1		Rho GTPase activating protein with PAK-box/P21-Rho-binding domain
Locus_550_Transcript_5/17_Confidence_0.545_Length_1300	4750	4781	923	913	137	142	151	156	339	321	1873	1893	2062	2091	3124	3106	730	716	218	222	219	222	365	316	1923	1840	1931	1834	mgv1a007275m|PACid:17686961	M.guttatus	0	81.53	PF10250						AT3G21190.1		O-fucosyltransferase family protein
Locus_551_Transcript_3/3_Confidence_0.000_Length_1063	2784	2804	2041	2066	938	920	1028	1014	1472	1470	1587	1592	1751	1759	1831	1822	1614	1620	1485	1430	1481	1437	1583	1446	1630	1547	1640	1543	mgv1a012593m|PACid:17671679	M.guttatus	1e-131	92.68	PF00227	PTHR11599:SF5,PTHR11599	KOG0185	3.4.25.1	K02736	GO:0004298,GO:0051603,GO:0005839	AT1G56450.1	PBG1	20S proteasome beta subunit G1
Locus_552_Transcript_2/7_Confidence_0.583_Length_1466	8917	12052	16230	18815	7929	9811	9055	11150	10156	13438	7399	10695	8347	12116	5865	7829	12829	14744	12539	15239	13035	15784	10915	13209	7594	10389	7815	10621	mgv1a010398m|PACid:17691885	M.guttatus	5e-81	50.29	PF00856	PTHR12197:SF89,PTHR12197				GO:0005515	AT5G06620.1	ATXR4,SDG38	SET domain protein 38
Locus_553_Transcript_3/8_Confidence_0.636_Length_1700	2011	1992	675	662	216	222	234	239	180	168	1060	1072	1183	1189	1323	1295	534	520	343	346	338	340	195	166	1089	1042	1108	1043	mgv1a006059m|PACid:17675236	M.guttatus	0	82.48	PF00069,PF00023	PTHR23257:SF89,PTHR23257	KOG0192			GO:0005515,GO:0004672,GO:0005524,GO:0006468	AT4G18950.1		Integrin-linked protein kinase family
Locus_554_Transcript_26/30_Confidence_0.222_Length_2062	1182	1179	1143	1147	634	645	710	717	1252	1202	808	825	893	910	778	766	904	900	1004	1003	1023	1016	1346	1182	830	802	837	799	mgv1a006541m|PACid:17669417	M.guttatus	2e-114	69.41	PF00498	PTHR23308	KOG1882		K13108	GO:0005515	AT3G20550.1	DDL	SMAD/FHA domain-containing protein
Locus_555_Transcript_1/7_Confidence_0.250_Length_2161	10695	10687	16207	16162	9085	9040	9959	9917	38383	38338	22336	22314	24562	24536	7034	6942	12811	12665	14367	14041	14336	14039	41247	37682	22922	21675	22996	21507	cassava4.1_004227m|PACid:17989471	M.esculenta	0	93.1				1.1.1.86	K00053	GO:0004455,GO:0009082,GO:0055114,GO:0008652	AT3G58610.2		ketol-acid reductoisomerase
Locus_556_Transcript_3/15_Confidence_0.282_Length_3228	23362	23310	1675	1665	94	90	103	99	74	70	829	827	914	913	15364	15142	1325	1305	150	141	150	142	81	70	852	804	857	801	mgv1a000605m|PACid:17691912	M.guttatus	0	90.02	PF03552	PTHR13301:SF23,PTHR13301		2.4.1.12	K10999	GO:0016760,GO:0030244,GO:0016020	AT5G44030.1	CESA4,IRX5,NWS2	cellulose synthase A4
Locus_557_Transcript_3/4_Confidence_0.400_Length_883	254	247	52	52	36	30	40	34	177	182	2789	2773	3070	3049	168	161	42	42	59	48	59	50	191	180	2863	2694	2875	2673	mgv1a014595m|PACid:17680589	M.guttatus	1e-61	76.14	PF06916	PTHR21377	KOG4526				AT2G27290.1		Protein of unknown function (DUF1279)
Locus_558_Transcript_21/24_Confidence_0.536_Length_3873	3224	3194	2872	2873	1602	1595	1774	1771	4954	4951	2891	2899	3168	3171	2121	2075	2271	2252	2535	2479	2555	2508	5325	4867	2968	2817	2967	2780	mgv1a000385m|PACid:17673197	M.guttatus	0	97.08	PF04567,PF04566,PF04565,PF04563,PF04561,PF04560,PF00562	PTHR20856:SF7,PTHR20856	KOG0214	2.7.7.6	K03010	GO:0003677,GO:0003899,GO:0006351,GO:0032549	AT4G21710.1	EMB1989,NRPB2,RPB2	DNA-directed RNA polymerase family protein
Locus_559_Transcript_8/9_Confidence_0.357_Length_987	5855	5877	1181	1170	66	64	69	68	33	34	19	12	21	14	3851	3818	934	918	106	101	101	98	37	34	21	13	21	13	mgv1a009699m|PACid:17682449	M.guttatus	6e-106	70.57	PF01370	PTHR10366:SF80,PTHR10366	KOG1502			GO:0003824,GO:0050662,GO:0044237	AT2G45400.1	BEN1	NAD(P)-binding Rossmann-fold superfamily protein
Locus_560_Transcript_16/19_Confidence_0.230_Length_3816	101893	101628	77867	77562	48003	47951	52652	52535	122067	122295	51666	51444	57099	56827	67006	66013	61549	60776	75904	74472	75785	74364	131174	120201	53020	49970	53457	49810
Locus_561_Transcript_1/1_Confidence_0.000_Length_247	245	406	160	302	93	177	105	196	220	362	105	244	124	261	162	264	127	237	149	276	153	279	237	357	109	238	117	230
Locus_562_Transcript_8/13_Confidence_0.273_Length_1101	56843	56142	1912	1924	1924	2089	2134	2290	34790	34366	8564	8727	9524	9724	37381	36467	1512	1508	3044	3246	3073	3243	37386	33778	8789	8478	8917	8524	mgv1a016512m|PACid:17673745	M.guttatus	4e-40	73.95	PF00234						AT3G51590.1	LTP12	lipid transfer protein 12
Locus_563_Transcript_1/1_Confidence_0.000_Length_219	150	165	72	109	22	29	24	30	58	78	102	249	120	287	99	108	58	86	36	47	36	44	63	78	106	243	113	252	Potri.012G094100.1|PACid:27050127	P.trichocarpa	2e-15	96.15	PF00044,PF02800	PTHR10836	KOG0657	1.2.1.12	K00134	GO:0016620,GO:0055114	AT1G13440.1	GAPC-2,GAPC2	glyceraldehyde-3-phosphate dehydrogenase C2
Locus_564_Transcript_2/13_Confidence_0.286_Length_1691	33737	33705	20168	20170	5392	5432	5899	5941	10545	10508	36918	36916	40651	40646	22186	21894	15942	15805	8527	8438	8492	8411	11333	10329	37886	35859	38058	35628	PGSC0003DMP400026753|PACid:24403501	S.tuberosum	2e-135	94.91	PF00044,PF02800	PTHR10836	KOG0657	1.2.1.12	K00134	GO:0016620,GO:0055114	AT3G04120.1	GAPC,GAPC-1,GAPC1	glyceraldehyde-3-phosphate dehydrogenase C subunit 1
Locus_565_Transcript_7/12_Confidence_0.565_Length_3149	17954	22273	20003	22899	10085	12609	11506	14333	13668	17977	11610	15988	13030	18031	11807	14468	15812	17944	15948	19584	16562	20290	14689	17670	11915	15531	12200	15805	mgv1a003355m|PACid:17682831	M.guttatus	0	89.61	PF03141	PTHR10108:SF55,PTHR10108				GO:0008168,GO:0008152	AT1G31850.3		S-adenosyl-L-methionine-dependent methyltransferases superfamily protein
Locus_566_Transcript_6/6_Confidence_0.000_Length_1766	964	1246	1044	1110	492	591	574	692	682	895	547	860	615	989	635	810	826	871	780	919	828	981	734	881	562	836	577	868	Solyc07g063950.2.1|PACid:27294221	S.lycopersicum	7e-179	78.33	PF07714	PTHR24420,PTHR24420:SF419	KOG1187			GO:0004672,GO:0005524,GO:0006468	AT5G54590.2	CRLK1	Protein kinase superfamily protein
Locus_567_Transcript_4/7_Confidence_0.611_Length_1516	9000	8908	653	661	215	212	236	230	82	87	2931	2937	3231	3238	5919	5787	517	519	342	331	341	327	89	86	3009	2854	3026	2839	mgv1a003278m|PACid:17684036	M.guttatus	0	79.15	PF04043,PF01095	PTHR22931:SF5,PTHR22931		3.1.1.11	K01051	GO:0030599,GO:0042545,GO:0005618,GO:0004857	AT3G14310.1	ATPME3,PME3	pectin methylesterase 3
Locus_568_Transcript_11/21_Confidence_0.263_Length_2637	157027	151581	114254	110723	97759	94586	107119	103562	144800	139892	84284	81736	92735	90031	103262	98459	90311	86759	154577	146900	154182	146592	155603	137497	86493	79393	86819	78914	mgv1a003085m|PACid:17685398	M.guttatus	0	99.66	PF00240	PTHR10666	KOG0001		K08770	GO:0005515	AT4G05320.2	UBQ10	polyubiquitin 10
Locus_569_Transcript_2/3_Confidence_0.667_Length_1828	16532	16748	131	131	20	17	21	20	32	31	6909	6960	7606	7676	10872	10879	104	103	33	28	32	30	35	31	7091	6761	7122	6729	mgv1a003495m|PACid:17675165	M.guttatus	0	71.84	PF12143,PF12142,PF00264	PTHR11474:SF5,PTHR11474				GO:0016491,GO:0008152,GO:0004097,GO:0055114
Locus_570_Transcript_1/1_Confidence_0.000_Length_511	47	45	18	20	11	8	14	10	68	68	51	46	55	49	32	30	15	16	19	14	22	16	74	68	53	46	52	44	mgv1a007383m|PACid:17697619	M.guttatus	5e-18	57.78							AT1G53200.1
Locus_571_Transcript_1/1_Confidence_0.000_Length_235	4	8	5	2	0	0	0	0	2	1	4	3	5	3	3	6	5	2	2	2	1	1	3	2	5	4	6	4
Locus_572_Transcript_2/3_Confidence_0.500_Length_834	215	213	118	116	143	142	153	152	658	662	197	195	216	216	142	139	94	92	228	222	222	217	708	652	203	190	203	190	mgv1a014056m|PACid:17677088	M.guttatus	9e-38	66.85	PF09805	PTHR14577	KOG4709				AT1G11240.1
Locus_573_Transcript_1/4_Confidence_0.556_Length_844	1418	1388	650	628	42	44	45	46	1	0	282	284	304	306	933	902	515	493	68	70	66	67	2	1	290	277	286	269	mgv1a021036m|PACid:17688748	M.guttatus	4e-88	78.87	PF01764		KOG4569			GO:0004806,GO:0006629	AT2G42690.1		alpha/beta-Hydrolases superfamily protein
Locus_574_Transcript_1/8_Confidence_0.619_Length_1862	9632	9832	2065	2186	5091	5024	5629	5545	16616	16882	1865	1932	2107	2150	6335	6387	1633	1714	8051	7804	8103	7850	17857	16594	1915	1878	1973	1885	mgv1a004784m|PACid:17692448	M.guttatus	0	92.56	PF07994,PF01658	PTHR11510	KOG0693	5.5.1.4	K01858	GO:0004512,GO:0006021,GO:0008654	AT2G22240.1	ATIPS2,ATMIPS2,MIPS2	myo-inositol-1-phosphate synthase 2
Locus_575_Transcript_6/10_Confidence_0.571_Length_1968	875	847	260	264	72	72	83	83	54	64	114	115	124	125	576	551	206	208	115	113	121	119	59	64	118	113	117	110	mgv1a006697m|PACid:17674040	M.guttatus	4e-167	80.72	PF02493	PTHR23084	KOG0231				AT1G77660.1		Histone H3 K4-specific methyltransferase SET7/9 family protein
Locus_576_Transcript_1/1_Confidence_0.000_Length_604	153	169	3	2	0	0	0	0	0	0	1	0	1	0	101	110	3	2	2	2	1	1	1	1	2	1	2	1
Locus_577_Transcript_10/16_Confidence_0.346_Length_1790	786	799	902	924	572	576	634	638	2729	2692	1393	1448	1542	1594	518	520	714	725	906	896	914	904	2934	2647	1431	1407	1445	1398	mgv1a007480m|PACid:17682081	M.guttatus	8e-79	66.42	PF03741					GO:0016021	AT5G12130.1	ATTERC,PDE149	integral membrane TerC family protein
Locus_578_Transcript_3/7_Confidence_0.579_Length_2171	967	977	591	599	279	280	311	313	552	542	529	530	589	586	637	635	468	470	443	436	449	444	594	534	544	516	552	515	mgv1a002021m|PACid:17695752	M.guttatus	0	80.57	PF05557	PTHR23168	KOG4593		K06638		AT5G49880.1		mitotic checkpoint family protein
Locus_579_Transcript_1/1_Confidence_0.000_Length_233	47	53	56	53	36	37	41	43	38	41	46	44	53	44	32	35	45	42	59	59	60	62	42	41	48	44	51	39	Eucgr.K01834.1|PACid:23603332	E.grandis	6e-36	97.4	PF00271,PF00176,PF07529	PTHR10799,PTHR10799:SF92	KOG0385	3.6.4.12	K11681	GO:0003677,GO:0005524,GO:0003676,GO:0004386,GO:0016787	AT3G12810.1	chr13,PIE1,SRCAP	SNF2 domain-containing protein / helicase domain-containing protein
Locus_580_Transcript_1/1_Confidence_0.000_Length_219	7013	9882	13904	16402	6448	8503	7436	9723	7613	10868	5856	8759	6597	9978	4612	6419	10991	12853	10197	13207	10704	13764	8182	10683	6010	8509	6177	8747
Locus_581_Transcript_16/19_Confidence_0.636_Length_4569	2066	2065	2102	2092	1124	1128	1229	1230	2205	2219	1573	1577	1740	1747	1359	1342	1662	1640	1779	1753	1770	1742	2371	2182	1615	1533	1630	1532	mgv1a000069m|PACid:17682698	M.guttatus	0	68.2	PF07529,PF00271,PF00176	PTHR10799:SF79,PTHR10799	KOG0389	3.6.4.12	K11681	GO:0003677,GO:0005524,GO:0003676,GO:0004386,GO:0016787	AT3G12810.1	chr13,PIE1,SRCAP	SNF2 domain-containing protein / helicase domain-containing protein
Locus_582_Transcript_3/3_Confidence_0.000_Length_1577	62421	62467	3915	3923	40	42	45	47	0	0	1	1	1	1	41049	40576	3095	3075	65	67	66	68	1	1	2	2	2	2	Gorai.011G117400.1|PACid:26811410	G.raimondii	1e-93	51.46	PF00026	PTHR13683,PTHR13683:SF98	KOG1339			GO:0004190,GO:0006508	AT2G03200.1		Eukaryotic aspartyl protease family protein
Locus_583_Transcript_6/6_Confidence_0.000_Length_3487	526	534	1105	1123	415	413	459	459	79	87	174	199	195	224	347	348	874	881	658	643	662	651	86	86	180	194	183	197	Gorai.008G007900.4|PACid:26814671	G.raimondii	3e-130	69.16	PF00076	PTHR24011,PTHR24011:SF35	KOG0144			GO:0003676	AT4G03110.1	AtRBP-DR1,RBP-DR1	RNA-binding protein-defense related 1
Locus_584_Transcript_1/1_Confidence_0.000_Length_1654	184	187	25	24	8	8	8	8	0	1	5	5	6	6	122	122	21	20	14	14	13	13	1	2	6	6	7	6	ppa003531m|PACid:17657939	P.persica	7e-13	22.41	PF00505,PF10536,PF03145	PTHR10315,PTHR10315:SF3	KOG0381			GO:0006511,GO:0007275,GO:0005634,GO:0005515,GO:0003677	AT5G37930.1		Protein with RING/U-box and TRAF-like domains
Locus_585_Transcript_1/1_Confidence_0.000_Length_236	66	80	47	66	15	48	16	51	41	69	36	67	42	75	44	53	38	52	25	76	24	74	45	69	38	66	40	67
Locus_586_Transcript_1/1_Confidence_0.000_Length_251	48	66	44	34	7	14	8	17	26	37	23	25	26	30	32	44	36	27	13	23	13	25	29	37	25	25	25	27
Locus_587_Transcript_1/1_Confidence_0.000_Length_219	86	87	57	64	25	35	30	41	12	27	35	58	37	64	57	57	46	51	41	56	45	59	14	28	37	57	36	57	Lus10030605|PACid:23140622	L.usitatissimum	1e-17	92.86	PF00025,PF00792,PF00454,PF00613	PTHR10048,PTHR10048:SF7	KOG0906			GO:0005525,GO:0007264,GO:0016773,GO:0004871,GO:0019001,GO:0007186,GO:0016303,GO:0046854,GO:0048015,GO:0005942,GO:0005634,GO:0005737,GO:0005622,GO:0035004,GO:0004428	AT1G60490.1	ATVPS34,PI3K,VPS34	vacuolar protein sorting 34
Locus_588_Transcript_6/17_Confidence_0.243_Length_1899	22869	22853	16567	16806	6949	6838	7696	7576	8880	8837	9540	9568	10546	10571	15039	14845	13096	13169	10989	10621	11079	10725	9544	8687	9791	9295	9874	9266	cassava4.1_028880m|PACid:17992835	M.esculenta	3e-101	96.83	PF00025	PTHR11711	KOG0070		K07977	GO:0005525,GO:0005622,GO:0007264	AT5G14670.1	ARFA1B,ATARFA1B	ADP-ribosylation factor A1B
Locus_589_Transcript_1/1_Confidence_0.000_Length_227	58	71	51	48	20	24	25	25	13	18	13	25	14	29	39	47	41	38	33	39	37	37	15	19	14	25	14	26
Locus_590_Transcript_1/1_Confidence_0.000_Length_223	18	16	27	19	17	10	19	10	9	10	5	10	7	12	12	11	22	16	28	17	29	16	11	11	6	11	7	11
Locus_591_Transcript_1/1_Confidence_0.000_Length_290	73	100	43	68	20	35	23	41	29	38	29	50	33	58	49	66	35	54	33	56	35	59	32	38	31	50	32	52
Locus_592_Transcript_9/10_Confidence_0.500_Length_2271	3744	5078	7520	7898	3413	4024	3912	4599	3814	5089	3298	4658	3712	5338	2463	3299	5945	6189	5398	6251	5632	6511	4100	5003	3385	4525	3476	4680	mgv1a005231m|PACid:17695399	M.guttatus	0	81.15	PF01603	PTHR10257:SF3,PTHR10257	KOG2085		K11584	GO:0008601,GO:0007165,GO:0000159	AT5G25510.1		Protein phosphatase 2A regulatory B subunit family protein
Locus_593_Transcript_1/1_Confidence_0.000_Length_222	44	65	40	50	13	22	14	22	36	67	36	56	41	65	30	43	32	40	22	36	22	33	40	67	38	55	39	58	cassava4.1_009354m|PACid:17986816	M.esculenta	8e-13	95.65			KOG0749		K05863		AT5G13490.1	AAC2	ADP/ATP carrier 2
Locus_594_Transcript_4/12_Confidence_0.194_Length_2186	23657	23770	17415	17576	5874	5881	6421	6405	16326	16363	19000	19162	20966	21133	15558	15440	13766	13773	9289	9135	9243	9068	17545	16084	19499	18614	19629	18524	mgv1a008030m|PACid:17692504	M.guttatus	0	91.05	PF00153	PTHR24089:SF35,PTHR24089	KOG0749		K05863		AT5G13490.1	AAC2	ADP/ATP carrier 2
Locus_595_Transcript_13/16_Confidence_0.429_Length_1147	5760	5786	2856	2880	1455	1461	1570	1574	9231	9264	1261	1289	1370	1404	3788	3759	2258	2257	2302	2271	2261	2229	9921	9106	1295	1253	1284	1231	mgv1a013949m|PACid:17697220	M.guttatus	2e-86	87.85	PF00571	PTHR11911:SF26,PTHR11911				GO:0005515	AT5G10860.1		Cystathionine beta-synthase (CBS) family protein
Locus_596_Transcript_4/7_Confidence_0.579_Length_4050	1385	1370	1511	1531	655	658	710	719	765	753	670	690	734	759	911	891	1195	1200	1037	1023	1023	1019	823	741	689	671	688	666	mgv1a016079m|PACid:17686072	M.guttatus	4e-39	66.9	PF04979	PTHR12398:SF5,PTHR12398				GO:0004864,GO:0009966,GO:0043666	AT5G52200.1		phosphoprotein phosphatase inhibitors
Locus_597_Transcript_1/2_Confidence_0.500_Length_787	1321	1298	1378	1397	430	424	475	471	904	904	758	765	824	841	869	844	1090	1095	681	660	685	668	973	889	779	744	772	738	PGSC0003DMP400020251|PACid:24411236	S.tuberosum	1e-37	70.45	PF02466	PTHR14110	KOG3225			GO:0015031,GO:0008565,GO:0005743	AT2G42210.2	ATOEP16-3,OEP16-3	Mitochondrial import inner membrane translocase subunit Tim17/Tim22/Tim23 family protein
Locus_598_Transcript_1/7_Confidence_0.438_Length_1429	962	962	723	738	452	442	500	491	1111	1133	563	543	625	609	633	626	572	579	716	688	721	696	1195	1115	579	528	586	535	mgv1a007574m|PACid:17688258	M.guttatus	1e-116	77.6	PF10018					GO:0016455,GO:0006357,GO:0016592,GO:0001104	AT5G02850.1		hydroxyproline-rich glycoprotein family protein
Locus_599_Transcript_1/1_Confidence_0.000_Length_1181	56	55	9	7	4	4	4	4	0	0	44	50	50	57	37	36	8	6	8	8	7	7	1	1	46	50	48	51	Glyma15g35850.2|PACid:26332189	G.max	8e-42	33.85	PF00931	PTHR23155,PTHR23155:SF236	KOG4658			GO:0043531,GO:0006915,GO:0005524	AT3G14460.1		LRR and NB-ARC domains-containing disease resistance protein
Locus_600_Transcript_4/4_Confidence_0.222_Length_1427	836	868	1059	1044	508	518	558	571	1393	1386	847	851	919	921	550	564	838	819	805	806	805	810	1498	1363	870	828	861	808	mgv1a002823m|PACid:17673770	M.guttatus	0	85.32	PF08240,PF00107,PF00106	PTHR11695:SF236,PTHR11695	KOG4169		K07119	GO:0016491,GO:0008152,GO:0008270,GO:0055114	AT1G49670.1	NQR	ARP protein (REF)
Locus_601_Transcript_1/1_Confidence_0.000_Length_463	27	28	35	48	33	32	37	37	49	48	18	23	19	24	18	19	28	38	54	51	55	54	54	48	19	23	19	22
Locus_602_Transcript_1/1_Confidence_0.000_Length_485	35	51	44	59	13	14	14	17	26	21	31	34	33	35	24	34	36	47	22	23	22	25	29	22	33	34	32	32
Locus_603_Transcript_1/1_Confidence_0.000_Length_267	10	11	11	17	7	13	7	13	23	14	5	7	6	9	7	8	9	14	13	22	12	20	26	15	6	8	7	9
Locus_604_Transcript_7/21_Confidence_0.457_Length_4010	30941	43061	44172	52915	20860	27770	23864	31610	28425	38634	25548	35997	28728	40545	20348	27971	34916	41463	32985	43130	34350	44745	30547	37973	26218	34966	26896	35539	PGSC0003DMP400032329|PACid:24404730	S.tuberosum	0	76.5	PF00534,PF08323	PTHR12526,PTHR12526:SF17		2.4.1.21	K00703	GO:0009058	AT5G24300.1	ATSS1,SSI,SSI1	Glycogen/starch synthases, ADP-glucose type
Locus_605_Transcript_4/7_Confidence_0.545_Length_2157	2437	2441	1875	1878	606	618	669	687	1091	1070	1725	1743	1914	1931	1603	1586	1483	1472	960	961	964	974	1173	1053	1771	1694	1793	1693	cassava4.1_011721m|PACid:17969265	M.esculenta	2e-118	79.79			KOG0192			GO:0004672,GO:0005524,GO:0006468	AT5G01020.1		Protein kinase superfamily protein
Locus_606_Transcript_3/5_Confidence_0.500_Length_1396	190	174	48	54	12	12	13	13	40	37	29	35	35	42	126	114	39	43	21	20	20	20	44	37	31	35	34	38	29726.m004072|PACid:16806783	R.communis	2e-144	70.16	PF01554	PTHR11206:SF38,PTHR11206	KOG1347			GO:0015238,GO:0015297,GO:0006855,GO:0055085,GO:0016020	AT5G49130.1		MATE efflux family protein
Locus_607_Transcript_9/10_Confidence_0.533_Length_2736	5266	5260	2034	2017	1001	995	1102	1094	1935	1927	2428	2423	2657	2651	3464	3417	1609	1581	1584	1547	1588	1550	2080	1895	2493	2354	2488	2325	mgv1a001027m|PACid:17672496	M.guttatus	0	85.28	PF01055	PTHR22762:SF7,PTHR22762	KOG1066	3.2.1.84	K05546	GO:0004553,GO:0005975	AT5G63840.1	PSL5,RSW3	Glycosyl hydrolases family 31 protein
Locus_608_Transcript_5/11_Confidence_0.500_Length_3728	20654	20618	837	848	299	322	322	354	127	153	270	349	296	386	13583	13393	662	665	474	502	465	502	138	151	278	340	278	339	mgv1a004224m|PACid:17670692	M.guttatus	0	74.47	PF00067	PTHR24298:SF44,PTHR24298	KOG0156	1.14.13.21	K05280	GO:0005506,GO:0009055,GO:0016705,GO:0020037,GO:0055114	AT5G07990.1	CYP75B1,D501,TT7	Cytochrome P450 superfamily protein
Locus_609_Transcript_27/28_Confidence_0.233_Length_2022	16337	16407	153	158	1	1	1	1	6	6	12	13	13	14	10744	10658	122	125	3	3	3	3	8	7	13	14	13	13	mgv1a020620m|PACid:17673794	M.guttatus	0	89.55	PF07732,PF07731,PF00394	PTHR11709:SF9,PTHR11709	KOG1263			GO:0016491,GO:0055114,GO:0005507	AT5G05390.1	LAC12	laccase 12
Locus_610_Transcript_2/13_Confidence_0.056_Length_626	3918	3965	2332	2364	446	431	490	476	250	255	961	958	1051	1053	2577	2576	1844	1853	707	671	707	675	270	252	987	932	985	924	GSVIVT01028636001|PACid:17835694	V.vinifera	9e-59	83.87	PF00173	PTHR19359	KOG0537			GO:0020037	AT2G32720.1	ATCB5-B,B5 #4,CB5-B	cytochrome B5 isoform B
Locus_611_Transcript_1/7_Confidence_0.632_Length_2979	1071	1080	318	322	311	305	343	335	469	473	186	188	209	212	705	702	252	253	493	475	495	476	505	466	192	184	197	187	Cucsa.107130.1|PACid:16959559	C.sativus	0	48.66	PF00076	PTHR24011,PTHR24011:SF203	KOG0110			GO:0003676	AT4G19610.1		nucleotide binding;nucleic acid binding;RNA binding
Locus_612_Transcript_1/1_Confidence_0.000_Length_241	60	62	16	12	4	4	4	4	0	1	8	9	8	9	40	41	13	10	8	8	7	7	1	2	9	10	8	9
Locus_613_Transcript_1/1_Confidence_0.000_Length_237	78	81	22	21	2	2	2	2	1	1	8	10	9	10	52	53	18	17	5	5	4	4	2	2	9	11	9	10
Locus_614_Transcript_1/1_Confidence_0.000_Length_244	60	61	16	12	4	4	4	4	0	0	9	9	9	9	40	40	13	10	8	8	7	7	1	1	10	10	9	9
Locus_615_Transcript_16/17_Confidence_0.300_Length_1580	18898	18850	3616	3581	650	641	706	698	1229	1213	6078	6054	6695	6655	12428	12245	2859	2807	1029	997	1018	989	1322	1193	6238	5881	6269	5834	mgv1a005215m|PACid:17695741	M.guttatus	0	97.91	PF03953,PF00091	PTHR11588	KOG1375		K07375	GO:0051258,GO:0043234,GO:0003924,GO:0005525,GO:0006184,GO:0007017,GO:0005874	AT5G12250.1	TUB6	beta-6 tubulin
Locus_616_Transcript_9/9_Confidence_0.167_Length_3671	1236	1225	1219	1220	726	727	803	803	1887	1876	1524	1535	1690	1704	813	796	964	957	1150	1131	1157	1138	2029	1845	1565	1492	1583	1494	mgv1a000276m|PACid:17680775	M.guttatus	0	49.09		PTHR12550:SF5,PTHR12550					AT5G23150.1	HUA2	Tudor/PWWP/MBT domain-containing protein
Locus_617_Transcript_12/16_Confidence_0.115_Length_1932	3335	3332	6239	6220	3425	3457	3777	3823	4133	4100	1660	1667	1835	1842	2194	2165	4932	4875	5417	5370	5438	5413	4442	4031	1705	1620	1719	1615	mgv1a006534m|PACid:17687459	M.guttatus	1e-158	69.8							AT4G31340.1		myosin heavy chain-related
Locus_618_Transcript_34/34_Confidence_0.074_Length_4780	36831	36904	11003	10968	3591	3628	3978	4009	2733	2751	9957	10072	11015	11155	24221	23971	8698	8595	5680	5636	5727	5676	2938	2705	10219	9784	10313	9778	mgv1a000544m|PACid:17688527	M.guttatus	0	93.27	PF03552	PTHR13301:SF21,PTHR13301		2.4.1.12	K10999	GO:0005515,GO:0016760,GO:0030244,GO:0016020	AT4G32410.1	AtCESA1,CESA1,RSW1	cellulose synthase 1
Locus_619_Transcript_1/1_Confidence_0.000_Length_302	39	58	33	40	17	21	20	24	25	29	22	27	24	29	26	38	27	32	28	34	30	35	28	29	24	27	23	26
Locus_620_Transcript_1/1_Confidence_0.000_Length_244	35	37	21	30	14	16	15	19	18	17	21	18	23	23	24	25	17	24	24	26	23	28	20	18	23	18	22	21
Locus_621_Transcript_3/9_Confidence_0.583_Length_1551	2655	2656	231	231	137	136	151	149	13	12	43	42	49	49	1747	1726	183	182	218	213	219	212	15	13	45	42	47	44	mgv1a006146m|PACid:17672145	M.guttatus	2e-151	60.34	PF02458					GO:0016747	AT1G03495.1		HXXXD-type acyl-transferase family protein
Locus_622_Transcript_7/7_Confidence_0.200_Length_2088	1219	1200	896	896	481	481	534	535	834	822	773	768	857	849	802	780	709	703	762	749	770	759	897	809	794	747	803	745	mgv1a025654m|PACid:17684400	M.guttatus	0	84.34		PTHR10887:SF27,PTHR10887	KOG1801				AT4G30100.1		P-loop containing nucleoside triphosphate hydrolases superfamily protein
Locus_623_Transcript_3/9_Confidence_0.400_Length_1403	13738	13678	3296	3304	757	777	835	850	3483	3427	8776	8834	9658	9728	9035	8885	2606	2590	1199	1208	1203	1205	3744	3369	9007	8582	9043	8528	mgv1a004916m|PACid:17678342	M.guttatus	0	78.51	PF05184,PF03489,PF00026	PTHR13683:SF85,PTHR13683	KOG1339			GO:0004190,GO:0006508,GO:0006629	AT1G11910.1	APA1,ATAPA1	aspartic proteinase A1
Locus_624_Transcript_1/1_Confidence_0.000_Length_1610	294	293	1131	1128	980	966	1074	1061	131	134	8	9	9	9	194	191	895	885	1551	1502	1547	1503	142	133	9	10	9	9	mgv1a006744m|PACid:17695523	M.guttatus	0	76.98	PF00149	PTHR22953	KOG1378			GO:0016787	AT3G52820.1	ATPAP22,PAP22	purple acid phosphatase 22
Locus_625_Transcript_3/5_Confidence_0.250_Length_1203	7096	7087	6065	6141	3265	3225	3577	3527	12998	13091	3583	3570	3953	3947	4667	4604	4795	4813	5164	5010	5150	4994	13969	12868	3678	3469	3702	3460	PGSC0003DMP400051014|PACid:24379162	S.tuberosum	0	97.6	PF00271,PF00270	PTHR24031,PTHR24031:SF2	KOG0327		K03257	GO:0003676,GO:0005524,GO:0008026,GO:0004386	AT3G13920.1	EIF4A1,RH4,TIF4A1	eukaryotic translation initiation factor 4A1
Locus_626_Transcript_5/6_Confidence_0.438_Length_951	1220	1237	244	251	141	140	150	155	161	149	322	316	357	360	803	804	194	197	225	219	217	221	174	147	331	308	335	316	mgv1a002819m|PACid:17679152	M.guttatus	6e-151	80.25	PF01762,PF00337	PTHR11214:SF11,PTHR11214	KOG2287	2.4.1.-	K14413	GO:0005529,GO:0008378,GO:0006486,GO:0016020	AT1G26810.1	GALT1	galactosyltransferase1
Locus_627_Transcript_1/1_Confidence_0.000_Length_794	541	548	43	41	3	2	5	2	104	106	23	28	27	31	356	357	35	33	6	5	9	4	113	105	25	28	26	28	29792.m000601|PACid:16808635	R.communis	4e-19	62.82							AT1G67910.1
Locus_628_Transcript_1/1_Confidence_0.000_Length_1664	385	398	288	294	37	52	45	60	92	88	183	220	201	236	254	259	228	231	60	82	66	86	100	87	189	215	189	208	mgv1a004830m|PACid:17682147	M.guttatus	0	71.1	PF00067	PTHR24282:SF174,PTHR24282	KOG0157			GO:0005506,GO:0009055,GO:0016705,GO:0020037,GO:0055114	AT2G46960.2	CYP709B1	cytochrome P450, family 709, subfamily B, polypeptide 1
Locus_629_Transcript_11/13_Confidence_0.571_Length_2102	1695	1657	1330	1326	608	605	674	669	1835	1841	2511	2543	2766	2802	1115	1077	1052	1040	963	941	972	948	1973	1810	2578	2471	2590	2457	mgv1a021504m|PACid:17679414	M.guttatus	0	87.06	PF02776,PF02775,PF00205	PTHR18968:SF13,PTHR18968	KOG4166	2.2.1.6	K01652	GO:0000287,GO:0030976,GO:0003824	AT3G48560.1	AHAS,ALS,CSR1,IMR1,TZP5	chlorsulfuron/imidazolinone resistant 1
Locus_630_Transcript_2/7_Confidence_0.611_Length_2839	6288	6306	6681	6672	3144	3134	3429	3417	9757	9747	2135	2117	2352	2327	4136	4097	5282	5229	4973	4869	4937	4838	10486	9581	2192	2057	2203	2041	mgv1a002803m|PACid:17684973	M.guttatus	0	77.55		PTHR23125:SF106,PTHR23125	KOG4341		K14515	GO:0005515	AT2G25490.1	EBF1,FBL6	EIN3-binding F box protein 1
Locus_631_Transcript_3/6_Confidence_0.600_Length_1845	1733	1712	206	213	52	54	60	61	45	47	67	69	77	79	1140	1113	164	168	84	85	88	88	49	47	70	68	73	70	mgv1a019588m|PACid:17686597	M.guttatus	0	88.62	PF08370,PF01061,PF00005	PTHR19241:SF10,PTHR19241	KOG0065			GO:0005524,GO:0016887,GO:0016020	AT1G59870.1	ABCG36,ATABCG36,ATPDR8,PDR8,PEN3	ABC-2 and Plant PDR ABC-type transporter family protein
Locus_632_Transcript_35/53_Confidence_0.060_Length_1373	3641	3611	3910	3901	2521	2636	2801	2916	13441	13409	39496	39709	43523	43717	2395	2346	3091	3057	3988	4095	4033	4129	14445	13180	40532	38571	40747	38319	Gorai.002G115900.1|PACid:26793956	G.raimondii	0	95.33	PF06628,PF00199	PTHR11465	KOG0047	1.11.1.6	K03781	GO:0004096,GO:0020037,GO:0055114,GO:0006979,GO:0005506	AT4G35090.1	CAT2	catalase 2
Locus_633_Transcript_6/10_Confidence_0.600_Length_2596	2007	2012	1053	1051	343	354	389	400	389	395	824	834	920	926	1320	1308	833	824	544	551	561	568	419	389	847	811	862	813	mgv1a004091m|PACid:17685215	M.guttatus	1e-129	71.55	PF00501	PTHR24096:SF43,PTHR24096	KOG1176	6.2.1.12	K01904	GO:0003824,GO:0008152	AT4G05160.1		AMP-dependent synthetase and ligase family protein
Locus_634_Transcript_5/5_Confidence_0.091_Length_1391	139	149	88	95	25	22	29	27	74	76	125	117	148	140	92	97	70	75	41	36	43	40	81	76	129	115	139	124	mgv1a020376m|PACid:17690771	M.guttatus	0	74.36	PF05406,PF02877,PF02037,PF00644	PTHR15447	KOG1037	2.4.2.30	K10798	GO:0003950,GO:0006471,GO:0003676	AT4G02390.1	APP,ATPARP1,PARP1,PP	poly(ADP-ribose) polymerase
Locus_635_Transcript_7/17_Confidence_0.161_Length_1778	16453	16731	915	894	168	169	178	182	3	3	6	5	6	5	10820	10868	724	701	267	264	258	259	4	4	7	6	7	5	mgv1a018596m|PACid:17695301	M.guttatus	0	81.67	PF00083	PTHR24063:SF74,PTHR24063	KOG0254			GO:0022857,GO:0055085,GO:0016021	AT5G18840.1		Major facilitator superfamily protein
Locus_636_Transcript_1/1_Confidence_0.000_Length_245	63	67	5	6	1	1	1	1	0	0	0	0	0	0	42	44	5	5	3	3	3	3	1	1	1	1	1	1
Locus_637_Transcript_4/16_Confidence_0.267_Length_1156	624	602	273	275	232	230	251	249	646	652	676	670	735	736	411	392	217	216	368	359	363	354	695	642	695	652	689	646	mgv1a009777m|PACid:17678613	M.guttatus	5e-116	72.6	PF00462,PF00043	PTHR12782	KOG3029			GO:0009055,GO:0015035,GO:0045454,GO:0005515	AT5G42150.1		Glutathione S-transferase family protein
Locus_638_Transcript_4/5_Confidence_0.571_Length_2008	9295	9212	91	95	12	11	12	12	6	8	2593	2610	2879	2921	6113	5984	73	75	21	19	19	18	8	9	2662	2536	2696	2561	mgv1a003495m|PACid:17675165	M.guttatus	0	64.19	PF12143,PF12142,PF00264	PTHR11474:SF5,PTHR11474				GO:0016491,GO:0008152,GO:0004097,GO:0055114
Locus_639_Transcript_7/8_Confidence_0.350_Length_1782	37367	36248	73684	73279	17617	17465	19392	19201	19501	18669	21968	21696	24212	23888	24573	23545	58243	57420	27857	27126	27913	27180	20957	18350	22544	21075	22668	20939	mgv1a017373m|PACid:17680679	M.guttatus	3e-12	65.45	PF01439					GO:0046872	AT3G09390.1	ATMT-1,ATMT-K,MT2A	metallothionein 2A
Locus_640_Transcript_12/17_Confidence_0.458_Length_2661	17004	17029	4055	4083	1233	1232	1356	1352	2462	2456	6950	6955	7672	7675	11183	11062	3206	3200	1951	1915	1953	1915	2647	2415	7133	6757	7183	6728	mgv1a002170m|PACid:17676684	M.guttatus	0	82.44	PF00667,PF00258,PF00175	PTHR19384:SF17,PTHR19384	KOG1158	1.6.2.4	K00327	GO:0016491,GO:0055114,GO:0010181	AT4G30210.2	AR2,ATR2	P450 reductase 2
Locus_641_Transcript_1/1_Confidence_0.000_Length_231	44	42	12	9	4	4	4	5	3	5	12	30	12	34	30	28	10	8	8	8	7	8	4	6	13	30	12	31
Locus_642_Transcript_1/1_Confidence_0.000_Length_272	64	80	19	18	3	4	4	4	6	10	21	35	27	38	43	53	16	15	6	8	7	7	8	11	23	35	26	34
Locus_643_Transcript_1/1_Confidence_0.000_Length_423	42	49	10	14	5	8	5	8	4	8	16	34	17	37	28	32	9	12	9	14	9	13	5	9	17	34	17	33
Locus_644_Transcript_1/3_Confidence_0.500_Length_559	1680	1574	1257	1199	563	557	621	611	1028	928	946	911	1035	1002	1105	1023	994	940	892	867	895	866	1106	913	972	886	970	879	Aquca_004_00529.1|PACid:22030333	A.coerulea	2e-28	78.87	PF10890						AT5G05370.1		Cytochrome b-c1 complex, subunit 8 protein
Locus_645_Transcript_4/4_Confidence_0.100_Length_4206	4943	4962	1988	1964	885	894	964	973	1505	1499	1899	1893	2101	2098	3251	3224	1572	1540	1401	1390	1389	1379	1618	1474	1950	1840	1968	1840	mgv1a000141m|PACid:17671276	M.guttatus	0	83.22	PF00400	PTHR19878				GO:0005515	AT3G50590.1		Transducin/WD40 repeat-like superfamily protein
Locus_646_Transcript_4/5_Confidence_0.455_Length_1214	1238	1243	578	581	381	380	419	419	948	955	495	492	545	541	815	808	458	456	604	592	605	595	1020	940	509	479	511	475	mgv1a012091m|PACid:17680664	M.guttatus	1e-106	79.17	PF05093	PTHR13273:SF5,PTHR13273	KOG4020				AT5G18400.3		Cytokine-induced anti-apoptosis inhibitor 1, Fe-S biogenesis
Locus_647_Transcript_2/3_Confidence_0.500_Length_911	702	706	1739	1775	825	832	903	905	418	413	105	103	112	112	462	459	1375	1392	1306	1294	1301	1282	450	407	109	101	106	99	Solyc04g078460.2.1|PACid:27277297	S.lycopersicum	2e-123	87.4	PF01112	PTHR10188	KOG1592	3.4.19.5	K13051	GO:0016787	AT3G16150.1		N-terminal nucleophile aminohydrolases (Ntn hydrolases) superfamily protein
Locus_648_Transcript_20/23_Confidence_0.424_Length_1625	755	777	1625	1629	465	465	517	520	504	499	550	536	605	588	497	505	1285	1277	737	724	746	737	543	491	565	522	567	516	mgv1a011002m|PACid:17695888	M.guttatus	8e-128	88.77	PF03850	PTHR12831	KOG2487		K03143	GO:0016251,GO:0006281,GO:0006355,GO:0000439	AT1G18340.1		basal transcription factor complex subunit-related
Locus_649_Transcript_4/10_Confidence_0.467_Length_1867	16179	16731	3879	4148	1053	1368	1221	1575	1466	1996	15460	16107	17029	17845	10640	10868	3067	3251	1667	2126	1759	2231	1576	1963	15866	15646	15943	15642	mgv1a002622m|PACid:17683580	M.guttatus	0	89.69	PF05691						AT3G57520.1	AtSIP2,SIP2	seed imbibition 2
Locus_650_Transcript_16/20_Confidence_0.229_Length_1076	5381	5398	1668	1690	1331	1320	1449	1444	411	441	808	797	883	867	3539	3507	1319	1325	2106	2052	2087	2045	443	434	830	775	828	761	mgv1a006244m|PACid:17693615	M.guttatus	2e-173	82.56	PF01842	PTHR13734:SF23,PTHR13734				GO:0016597,GO:0008152	AT1G76990.4	ACR3	ACT domain repeat 3
Locus_651_Transcript_1/1_Confidence_0.000_Length_261	24	46	30	56	22	22	22	24	68	107	31	69	31	75	16	31	25	45	36	36	33	35	74	106	33	68	30	67
Locus_652_Transcript_2/15_Confidence_0.097_Length_944	8596	8612	8369	8363	4142	4146	4556	4570	10593	10627	7385	7395	8074	8082	5653	5595	6616	6554	6551	6441	6559	6470	11384	10446	7579	7184	7560	7085	ppa012654m|PACid:17668778	P.persica	2e-86	96.88	PF00467,PF01287	PTHR11673	KOG3271		K03263	GO:0003723,GO:0003746,GO:0043022,GO:0006452,GO:0045901,GO:0045905,GO:0008612	AT1G13950.1	ATELF5A-1,EIF-5A,EIF5A,ELF5A-1	eukaryotic elongation factor 5A-1
Locus_653_Transcript_4/4_Confidence_0.000_Length_677	2090	2094	4639	4652	2187	2199	2384	2399	5673	5645	1897	1911	2101	2109	1375	1361	3668	3646	3460	3417	3433	3397	6097	5549	1948	1857	1968	1849	Potri.012G108400.1|PACid:27050929	P.trichocarpa	3e-48	100	PF01199	PTHR10759	KOG1790		K02915	GO:0003735,GO:0006412,GO:0005622,GO:0005840	AT1G26880.1		Ribosomal protein L34e superfamily protein
Locus_654_Transcript_1/1_Confidence_0.000_Length_395	51	86	33	53	4	14	6	17	1	5	31	52	35	55	34	57	27	42	8	23	10	25	2	6	33	51	34	49
Locus_655_Transcript_1/1_Confidence_0.000_Length_220	46	73	32	34	9	10	9	12	0	2	21	43	21	45	31	48	26	27	16	17	14	18	1	3	23	43	21	40
Locus_656_Transcript_13/15_Confidence_0.320_Length_1502	12585	12575	7563	7583	1991	1973	2180	2156	573	563	7460	7435	8195	8167	8277	8169	5979	5943	3150	3066	3139	3053	617	554	7656	7223	7673	7159	mgv1a007907m|PACid:17684631	M.guttatus	6e-167	92.2	PF01370	PTHR10366:SF39,PTHR10366	KOG1371	5.1.3.2	K01784	GO:0003824,GO:0050662,GO:0044237,GO:0006012,GO:0003978	AT4G10960.1	UGE5	UDP-D-glucose/UDP-D-galactose 4-epimerase 5
Locus_657_Transcript_1/1_Confidence_0.000_Length_378	45	46	30	39	9	10	10	10	2	7	13	26	14	29	30	31	25	31	16	17	16	16	3	8	14	26	14	26
Locus_658_Transcript_1/1_Confidence_0.000_Length_371	23	30	16	20	3	7	3	7	2	3	12	17	14	21	16	20	13	16	6	12	6	11	3	4	13	17	14	19
Locus_659_Transcript_3/5_Confidence_0.615_Length_2591	808	806	809	802	587	580	653	643	981	978	567	567	636	636	532	524	640	629	930	902	941	912	1055	962	583	552	596	558	PGSC0003DMP400017649|PACid:24382546	S.tuberosum	0	56	PF06479,PF00069	PTHR13954,PTHR13954:SF4	KOG1027			GO:0004672,GO:0005524,GO:0006468,GO:0016891,GO:0006397	AT2G17520.1	ATIRE1-2,IRE1-2,IRE1A	Endoribonuclease/protein kinase IRE1-like
Locus_660_Transcript_3/5_Confidence_0.400_Length_808	3544	3556	6230	6241	1793	1811	1970	1994	3666	3668	3898	3901	4296	4293	2331	2310	4925	4891	2837	2814	2837	2824	3941	3606	4001	3790	4023	3764	mgv1a012983m|PACid:17692699	M.guttatus	1e-118	93.53	PF07650,PF00189	PTHR11760	KOG3181		K02985	GO:0003735,GO:0006412,GO:0005622,GO:0005840,GO:0003723	AT5G35530.1		Ribosomal protein S3 family protein
Locus_661_Transcript_3/5_Confidence_0.667_Length_2444	1185	1195	395	398	65	66	70	71	73	71	622	608	673	661	780	777	313	313	104	104	102	102	80	71	639	592	631	580	mgv1a003802m|PACid:17684334	M.guttatus	0	77.22	PF03372	PTHR11200:SF29,PTHR11200	KOG0565				AT3G63240.1		DNAse I-like superfamily protein
Locus_662_Transcript_1/1_Confidence_0.667_Length_262	95	126	109	127	45	38	48	44	19	24	68	81	81	92	63	82	87	100	73	61	71	64	21	25	71	80	77	82	mgv1a010571m|PACid:17687086	M.guttatus	6e-22	75.81	PF01267	PTHR10653:SF0,PTHR10653	KOG0836		K10364	GO:0003779,GO:0030036,GO:0008290	AT3G05520.2		Subunits of heterodimeric actin filament capping protein Capz superfamily
Locus_663_Transcript_1/1_Confidence_0.000_Length_257	29	32	4	14	1	4	1	4	0	0	436	835	495	949	20	21	4	12	3	8	3	7	1	1	448	812	464	833
Locus_664_Transcript_1/1_Confidence_0.000_Length_366	103	134	32	36	3	7	3	7	0	0	1831	2457	2023	2730	68	88	26	29	6	12	6	11	1	1	1880	2388	1895	2394
Locus_665_Transcript_1/1_Confidence_0.000_Length_372	105	130	36	41	3	7	3	7	0	0	1970	2633	2178	2930	70	85	29	33	6	12	6	11	1	1	2023	2558	2040	2569
Locus_666_Transcript_1/1_Confidence_0.000_Length_232	11	8	7	9	4	9	4	9	4	10	26	41	29	45	8	6	6	8	8	16	7	14	5	11	28	41	28	40	Medtr7g079440.1|PACid:23021796	M.truncatula	1e-14	59.74	PF00067	PTHR24305	KOG0157			GO:0020037,GO:0016705,GO:0009055,GO:0005506,GO:0055114	AT1G31800.1	CYP97A3,LUT5	cytochrome P450, family 97, subfamily A, polypeptide 3
Locus_667_Transcript_1/1_Confidence_0.000_Length_394	87	77	111	132	24	33	26	35	49	47	194	193	209	211	58	51	89	104	40	53	39	51	54	47	200	188	197	186	mgv1a003045m|PACid:17688505	M.guttatus	2e-17	71.43	PF00067	PTHR24305	KOG0157			GO:0005506,GO:0009055,GO:0016705,GO:0020037,GO:0055114	AT1G31800.1	CYP97A3,LUT5	cytochrome P450, family 97, subfamily A, polypeptide 3
Locus_668_Transcript_10/15_Confidence_0.000_Length_1746	16690	22525	25460	29760	11715	15153	13475	17310	14551	20026	68407	73995	75531	81826	10976	14632	20125	23320	18525	23535	19397	24503	15638	19684	70200	71874	70713	71722	ppa007263m|PACid:17642942	P.persica	2e-158	86.72	PF00231	PTHR11693:SF9,PTHR11693	KOG1531	3.6.3.14	K02115	GO:0046933,GO:0046961,GO:0015986,GO:0045261	AT4G04640.1	ATPC1	ATPase, F1 complex, gamma subunit protein
Locus_669_Transcript_15/18_Confidence_0.345_Length_1368	2121	2494	2267	2425	1165	1350	1341	1541	1652	2034	1412	1879	1577	2124	1395	1621	1793	1901	1844	2098	1932	2183	1776	2000	1450	1826	1477	1863	Potri.019G033300.2|PACid:27026116	P.trichocarpa	3e-73	84.8	PF00352	PTHR10126	KOG3302			GO:0003677,GO:0006355,GO:0006367,GO:0003702	AT1G55520.1	ATTBP2,TBP2	TATA binding protein 2
Locus_670_Transcript_2/4_Confidence_0.333_Length_1111	5331	5323	754	752	21	21	24	24	26	28	1989	1982	2178	2166	3506	3458	597	590	35	34	36	35	29	29	2042	1926	2040	1899	mgv1a012831m|PACid:17671684	M.guttatus	1e-79	72.43	PF02309					GO:0006355,GO:0005634	AT3G04730.1	IAA16	indoleacetic acid-induced protein 16
Locus_671_Transcript_2/4_Confidence_0.700_Length_1168	6013	5961	2222	2228	648	632	720	702	872	856	1127	1124	1245	1247	3955	3873	1757	1747	1026	983	1038	995	938	842	1158	1093	1166	1094	orange1.1g013113m|PACid:18110057	C.sinensis	4e-157	100	PF03953,PF00091	PTHR11588	KOG1376		K07374	GO:0051258,GO:0043234,GO:0003924,GO:0005525,GO:0006184,GO:0007017,GO:0005874	AT5G19770.1	TUA3	tubulin alpha-3
Locus_672_Transcript_1/1_Confidence_0.000_Length_1220	590	662	101	119	9	9	9	9	5	5	4	4	4	4	389	431	81	94	16	16	14	14	6	6	5	5	5	4
Locus_673_Transcript_1/1_Confidence_0.000_Length_1181	605	699	101	109	10	9	10	9	3	4	4	3	4	3	399	455	81	86	17	16	16	14	4	5	5	4	5	4
Locus_674_Transcript_1/1_Confidence_0.000_Length_336	10274	13065	13999	15426	6450	8104	7439	9294	7615	10106	5710	8442	6464	9617	6757	8487	11066	12088	10200	12588	10709	13157	8184	9934	5861	8201	6052	8430	Pavirv00023022m|PACid:23765401	P.virgatum	3e-12	42.34	PF00230	PTHR19139,PTHR19139:SF55	KOG0223		K09872	GO:0005215,GO:0006810,GO:0016020	AT4G23400.1	PIP1;5,PIP1D	plasma membrane intrinsic protein 1;5
Locus_675_Transcript_6/8_Confidence_0.125_Length_1105	38812	38104	8775	8802	1230	1205	1349	1308	914	918	370	372	411	408	25524	24751	6937	6898	1946	1873	1943	1853	983	903	381	362	386	358	mgv1a011188m|PACid:17696161	M.guttatus	1e-137	93.36	PF00230	PTHR19139:SF55,PTHR19139	KOG0223		K09872	GO:0005215,GO:0006810,GO:0016020	AT4G00430.1	PIP1;4,PIP1E,TMP-C	plasma membrane intrinsic protein 1;4
Locus_676_Transcript_1/1_Confidence_0.000_Length_257	36	59	4	4	1	0	1	0	3	4	17	26	19	29	24	39	4	4	3	2	3	1	4	5	18	26	19	26
Locus_677_Transcript_9/16_Confidence_0.500_Length_1264	9798	9865	713	740	202	199	224	222	269	284	2585	2575	2856	2841	6444	6408	564	581	321	311	324	316	290	280	2654	2502	2675	2491	GSVIVT01028155001|PACid:17835364	V.vinifera	4e-135	74.58	PF00501	PTHR24096	KOG1256	6.2.1.3	K01897	GO:0003824,GO:0008152	AT2G47240.1	CER8,LACS1	AMP-dependent synthetase and ligase family protein
Locus_678_Transcript_6/9_Confidence_0.435_Length_1774	3528	3505	503	515	100	100	120	117	35	37	1801	1789	1966	1954	2321	2277	398	404	160	157	174	167	39	37	1849	1739	1841	1714	PGSC0003DMP400003160|PACid:24399858	S.tuberosum	3e-141	70.43	PF00612	PTHR10699:SF9,PTHR10699				GO:0005515	AT5G03040.1	iqd2	IQ-domain 2
Locus_679_Transcript_9/12_Confidence_0.200_Length_943	25729	32613	29614	35009	13294	17513	15234	19945	16270	22619	15525	21543	17470	24379	16920	21184	23409	27433	21022	27200	21928	28233	17485	22232	15933	20926	16356	21369	mgv1a013702m|PACid:17669944	M.guttatus	1e-86	71.43	PF00903	PTHR10374:SF0,PTHR10374	KOG2944				AT1G80160.1		Lactoylglutathione lyase / glyoxalase I family protein
Locus_680_Transcript_5/11_Confidence_0.429_Length_582	8468	8651	953	955	209	214	224	230	36	34	529	520	576	565	5569	5620	754	749	332	334	324	327	40	34	544	506	540	496	mgv1a010549m|PACid:17673007	M.guttatus	2e-60	85.38	PF05368	PTHR10366:SF62,PTHR10366		1.3.1.-	K00224		AT4G39230.1		NmrA-like negative transcriptional regulator family protein
Locus_681_Transcript_11/11_Confidence_0.160_Length_2725	2152	2146	2190	2186	1226	1229	1335	1339	753	752	603	611	659	670	1416	1395	1732	1714	1940	1910	1923	1897	810	740	620	594	618	588	PGSC0003DMP400034235|PACid:24383580	S.tuberosum	0	85.71	PF00069,PF00560,PF08263	PTHR24420,PTHR24420:SF122	KOG1187	2.7.10.1,2.7.11.1	K13415	GO:0004672,GO:0005524,GO:0006468,GO:0005515	AT4G39400.1	ATBRI1,BIN1,BRI1,CBB2,DWF2	Leucine-rich receptor-like protein kinase family protein
Locus_682_Transcript_6/6_Confidence_0.167_Length_1457	2634	2627	1795	1812	751	761	822	835	1576	1578	1137	1144	1268	1279	1733	1707	1420	1421	1189	1183	1185	1183	1695	1552	1168	1112	1188	1122	mgv1a006079m|PACid:17690431	M.guttatus	0	96.8	PF00850	PTHR10625:SF28,PTHR10625	KOG1342	3.5.1.98	K06067		AT4G38130.1	ATHD1,ATHDA19,HD1,HDA1,HDA19,RPD3A	histone deacetylase 1
Locus_683_Transcript_3/3_Confidence_0.000_Length_1905	1409	1387	1130	1108	706	728	749	774	1143	1131	821	833	911	922	927	902	894	869	1118	1132	1080	1097	1229	1113	844	810	854	809	mgv1a006648m|PACid:17691125	M.guttatus	0	83.52	PF03735		KOG4675				AT5G13020.1		Emsy N Terminus (ENT)/ plant Tudor-like domains-containing protein
Locus_684_Transcript_9/13_Confidence_0.552_Length_3653	5729	6267	2233	2381	958	1237	1143	1437	1450	1945	1462	2071	1631	2360	3768	4071	1766	1866	1516	1923	1647	2035	1559	1913	1501	2013	1528	2069	mgv1a001951m|PACid:17673506	M.guttatus	0	83.11	PF08263,PF04689,PF00560,PF00069	PTHR24420:SF854,PTHR24420	KOG1187			GO:0004672,GO:0005524,GO:0006468,GO:0005515,GO:0006355,GO:0005634,GO:0003677	AT1G67510.1		Leucine-rich repeat protein kinase family protein
Locus_685_Transcript_1/4_Confidence_0.600_Length_404	4255	4338	3848	3892	94	123	105	139	0	0	3	9	5	11	2799	2818	3042	3050	150	193	153	198	1	1	4	10	6	11	mgv1a026520m|PACid:17673193	M.guttatus	9e-34	65.65	PF00657	PTHR22835:SF39,PTHR22835				GO:0016788,GO:0006629	AT1G28600.1		GDSL-like Lipase/Acylhydrolase superfamily protein
Locus_686_Transcript_1/1_Confidence_0.000_Length_1530	1153	1146	20	20	0	0	0	0	0	0	2	1	2	1	759	745	17	16	2	2	1	1	1	1	3	2	3	2	Gorai.009G122600.5|PACid:26762984	G.raimondii	1e-154	61.43	PF02458			2.3.1.133	K13065	GO:0016747	AT5G48930.1	HCT	hydroxycinnamoyl-CoA shikimate/quinate hydroxycinnamoyl transferase
Locus_687_Transcript_2/8_Confidence_0.667_Length_1499	2924	2940	2196	2210	904	898	1018	1013	1326	1322	1503	1469	1676	1636	1923	1910	1737	1732	1431	1396	1467	1435	1426	1300	1543	1428	1570	1435	Phvul.010G156800.1|PACid:27141243	P.vulgaris	0	94.59	PF00448,PF02978,PF02881	PTHR11564,PTHR11564:SF5	KOG0780		K03106	GO:0005525,GO:0006614,GO:0008312,GO:0048500	AT1G48900.1		Signal recognition particle, SRP54 subunit protein
Locus_688_Transcript_4/4_Confidence_0.000_Length_1032	377	382	306	303	322	321	353	351	2057	2055	80	79	81	81	249	249	243	238	511	500	510	498	2212	2021	83	78	77	72	mgv1a015356m|PACid:17680184	M.guttatus	5e-53	77.3		PTHR10052:SF2,PTHR10052				GO:0006412,GO:0005840,GO:0003735	AT1G17080.1		Ribosomal protein L18ae family
Locus_689_Transcript_15/23_Confidence_0.553_Length_4316	4476	4472	2256	2262	681	678	743	746	340	342	1837	1830	2024	2013	2944	2905	1784	1773	1078	1055	1071	1057	366	337	1886	1779	1896	1765	evm.model.supercontig_48.208|PACid:16420849	C.papaya	0	92.59	PF00069	PTHR24057	KOG0658	2.7.1.-	K00924	GO:0004672,GO:0005524,GO:0006468	AT3G05840.1	ATSK12	Protein kinase superfamily protein
Locus_690_Transcript_1/7_Confidence_0.588_Length_2479	34078	46791	46787	55092	21086	27739	24160	31588	27008	37528	22938	33794	25867	38122	22411	30394	36983	43169	33343	43082	34776	44714	29024	36886	23540	32826	24217	33415	28507.m000156|PACid:16800993	R.communis	0	85.55	PF00221	PTHR10362,PTHR10362:SF3	KOG0222	4.3.1.24	K10775	GO:0016841,GO:0009058	AT3G53260.1	ATPAL2,PAL2	phenylalanine ammonia-lyase 2
Locus_691_Transcript_1/4_Confidence_0.600_Length_1306	173	163	142	145	62	57	73	65	142	132	120	123	127	132	114	107	113	114	100	90	107	93	154	131	124	120	120	117	mgv1a021133m|PACid:17696844	M.guttatus	4e-38	47.83	PF00931	PTHR11017:SF129,PTHR11017	KOG4658			GO:0043531,GO:0006915,GO:0005524	AT1G50180.1		NB-ARC domain-containing disease resistance protein
Locus_692_Transcript_2/27_Confidence_0.364_Length_2833	2291	2880	3683	3794	1584	1884	1818	2144	2040	2718	1596	2178	1786	2487	1507	1871	2912	2974	2506	2928	2618	3036	2193	2672	1639	2117	1673	2181	mgv1a009097m|PACid:17682265	M.guttatus	6e-173	88.76	PF04142	PTHR10231:SF6,PTHR10231	KOG2234			GO:0005351,GO:0008643,GO:0000139,GO:0016021	AT4G35335.1		Nucleotide-sugar transporter family protein
Locus_693_Transcript_2/16_Confidence_0.615_Length_3682	2510	2622	2380	2433	921	989	1036	1123	1346	1334	6357	6382	7033	7058	1651	1704	1882	1907	1458	1538	1493	1591	1447	1312	6525	6200	6585	6187	mgv1a001137m|PACid:17692309	M.guttatus	0	84.7	PF04607,PF02824,PF01966	PTHR21262				GO:0015969,GO:0016597,GO:0008152,GO:0008081,GO:0046872	AT4G02260.2	AT-RSH1,ATRSH1,RSH1	RELA/SPOT homolog 1
Locus_694_Transcript_8/8_Confidence_0.100_Length_1858	4835	4924	5971	6033	2247	2307	2447	2505	4236	4267	4730	4829	5198	5310	3180	3199	4720	4728	3555	3584	3524	3547	4553	4195	4855	4692	4867	4655	PGSC0003DMP400014822|PACid:24389623	S.tuberosum	1e-57	81.43	PF01159,PF03868	PTHR10715	KOG1694		K02934	GO:0003735,GO:0006412,GO:0005622,GO:0005840	AT1G74050.1		Ribosomal protein L6 family protein
Locus_695_Transcript_10/13_Confidence_0.273_Length_1332	6954	9387	10384	11431	5062	6130	5810	6992	6554	8475	4769	6659	5368	7564	4574	6098	8209	8958	8006	9522	8364	9898	7044	8331	4895	6469	5026	6631	mgv1a026867m|PACid:17671956	M.guttatus	3e-153	71.88	PF01073	PTHR10366:SF20,PTHR10366	KOG1430			GO:0003854,GO:0016616,GO:0006694,GO:0055114,GO:0003824,GO:0050662,GO:0044237	AT2G43420.1		3-beta hydroxysteroid dehydrogenase/isomerase family protein
Locus_696_Transcript_1/1_Confidence_0.000_Length_319	19	20	13	13	9	8	9	8	31	32	8	7	8	7	13	14	11	11	16	14	14	13	34	32	9	8	8	7
Locus_697_Transcript_9/11_Confidence_0.533_Length_4191	6473	6635	3789	3906	2316	2362	2552	2602	4173	4264	4147	4305	4567	4769	4257	4310	2996	3061	3664	3670	3675	3685	4485	4192	4257	4183	4277	4181	mgv1a000445m|PACid:17684823	M.guttatus	0	90.43	PF00400	PTHR19932:SF11,PTHR19932	KOG0266			GO:0005515	AT1G15750.4	TPL,WSIP1	Transducin family protein / WD-40 repeat family protein
Locus_698_Transcript_3/10_Confidence_0.630_Length_4820	13574	13558	1888	1906	877	888	969	986	2984	3008	2579	2609	2855	2883	8927	8807	1493	1494	1388	1381	1396	1397	3208	2957	2648	2535	2674	2528	mgv1a000168m|PACid:17669937	M.guttatus	0	79.8	PF00664,PF00005	PTHR24223:SF201,PTHR24223	KOG0054			GO:0005524,GO:0016887,GO:0042626,GO:0006810,GO:0055085,GO:0016021	AT2G47800.1	ATMRP4,EST3,MRP4	multidrug resistance-associated protein 4
Locus_699_Transcript_2/4_Confidence_0.500_Length_549	9879	13560	16235	18670	7805	9924	8917	11249	9630	13200	8500	12334	9549	13990	6497	8808	12833	14630	12343	15414	12836	15924	10349	12975	8724	11981	8941	12263	mgv1a000759m|PACid:17679103	M.guttatus	2e-30	81.82	PF00702,PF00403,PF00122	PTHR24093:SF39,PTHR24093	KOG0207	3.6.3.4	K01533	GO:0000166,GO:0046872,GO:0030001,GO:0003824,GO:0008152	AT5G44790.1	HMA7,RAN1	copper-exporting ATPase / responsive-to-antagonist 1 / copper-transporting ATPase (RAN1)
Locus_700_Transcript_16/17_Confidence_0.250_Length_3158	12506	12478	636	656	74	75	81	82	72	63	261	252	288	277	8225	8106	504	515	119	118	118	117	78	63	269	246	271	244	mgv1a000759m|PACid:17679103	M.guttatus	0	87.95	PF00702,PF00403,PF00122	PTHR24093:SF39,PTHR24093	KOG0207	3.6.3.4	K01533	GO:0000166,GO:0046872,GO:0030001,GO:0003824,GO:0008152	AT5G44790.1	HMA7,RAN1	copper-exporting ATPase / responsive-to-antagonist 1 / copper-transporting ATPase (RAN1)
Locus_701_Transcript_1/2_Confidence_0.500_Length_464	56	53	4	3	2	2	2	2	0	1	1	1	1	1	37	35	4	3	5	5	4	4	1	2	2	2	2	2
Locus_702_Transcript_4/5_Confidence_0.545_Length_2266	1403	1413	1395	1394	370	361	415	402	182	179	368	364	402	396	923	918	1103	1093	587	562	599	570	197	177	379	355	377	348	mgv1a005054m|PACid:17692409	M.guttatus	2e-163	88.86	PF03727,PF00349	PTHR19443	KOG1369	2.7.1.1	K00844	GO:0005524,GO:0016773,GO:0005975	AT2G19860.1	ATHXK2,HXK2	hexokinase 2
Locus_703_Transcript_7/8_Confidence_0.643_Length_1964	555	536	398	384	23	22	25	23	56	50	904	892	975	967	366	349	315	302	38	36	37	34	61	50	929	867	914	848	mgv1a000889m|PACid:17684737	M.guttatus	0	91.31	PF12619,PF00493	PTHR11630:SF44,PTHR11630	KOG0477		K02540	GO:0003677,GO:0005524,GO:0006270,GO:0005634,GO:0006260,GO:0016887	AT1G44900.1	ATMCM2,MCM2	minichromosome maintenance (MCM2/3/5) family protein
Locus_704_Transcript_7/8_Confidence_0.450_Length_1719	3422	3426	2399	2414	1142	1136	1256	1247	2160	2164	1546	1560	1679	1700	2251	2226	1897	1892	1807	1766	1809	1767	2322	2128	1588	1516	1573	1491	Solyc05g016410.2.1|PACid:27299580	S.lycopersicum	3e-170	83.29	PF00069	PTHR11909:SF18,PTHR11909	KOG1163	2.7.11.1	K02218	GO:0004672,GO:0005524,GO:0006468	AT1G72710.1	CKL2	casein kinase 1-like protein 2
Locus_705_Transcript_5/5_Confidence_0.000_Length_619	1140	1116	815	831	743	716	800	778	3014	2976	1296	1296	1413	1403	750	726	645	652	1176	1114	1153	1103	3240	2926	1331	1260	1324	1231	mgv1a004972m|PACid:17677104	M.guttatus	5e-35	76.34							AT3G15000.1		cobalt ion binding
Locus_706_Transcript_3/3_Confidence_0.167_Length_1150	1183	1207	517	518	128	131	148	151	56	56	543	530	604	589	779	785	409	407	204	205	214	215	61	56	558	516	566	517	mgv1a000117m|PACid:17683821	M.guttatus	5e-104	62.57			KOG4674			GO:0003677,GO:0006355,GO:0005634,GO:0016032	AT5G41790.1	CIP1	COP1-interactive protein 1
Locus_707_Transcript_10/16_Confidence_0.625_Length_3430	1665	1645	784	810	134	136	147	149	40	45	908	904	998	997	1096	1069	620	635	213	213	213	212	44	45	933	879	935	875	mgv1a000117m|PACid:17683821	M.guttatus	0	50.76			KOG4674			GO:0003677,GO:0006355,GO:0005634,GO:0016032	AT5G41790.1	CIP1	COP1-interactive protein 1
Locus_708_Transcript_1/2_Confidence_0.500_Length_1385	564	542	583	560	380	363	409	395	524	539	312	315	343	341	372	353	462	440	602	565	590	561	564	531	321	307	322	300
Locus_709_Transcript_19/19_Confidence_0.034_Length_2407	2437	2467	2260	2252	1120	1144	1233	1249	1722	1739	1316	1298	1454	1429	1603	1603	1787	1765	1773	1778	1776	1769	1852	1710	1351	1262	1362	1253	mgv1a004713m|PACid:17697213	M.guttatus	0	93.77	PF02149,PF00627,PF00069	PTHR24343:SF123,PTHR24343	KOG0583			GO:0005515,GO:0004672,GO:0005524,GO:0006468,GO:0004674	AT3G01090.2	AKIN10,KIN10,SNRK1.1	SNF1 kinase homolog 10
Locus_710_Transcript_12/14_Confidence_0.333_Length_2706	27349	27397	1522	1533	97	83	102	94	302	273	193	242	212	258	17986	17796	1204	1202	155	130	148	134	326	269	199	236	199	227	MDP0000202087|PACid:22678661	M.domestica	2e-57	77.24	PF00107	PTHR11695,PTHR11695:SF5	KOG1196			GO:0008270,GO:0016491,GO:0055114	AT5G16970.1	AER,AT-AER	alkenal reductase
Locus_711_Transcript_1/2_Confidence_0.500_Length_822	713	714	94	100	38	39	41	42	30	26	100	104	111	115	470	464	75	79	62	62	60	61	33	27	104	102	105	102	mgv1a008826m|PACid:17687385	M.guttatus	5e-54	61.74	PF07816						AT3G62630.1		Protein of unknown function (DUF1645)
Locus_712_Transcript_2/13_Confidence_0.222_Length_4428	3647	3652	3740	3698	3018	3004	3299	3264	2788	2752	1726	1656	1903	1849	2399	2373	2957	2898	4774	4667	4750	4622	2997	2706	1772	1609	1783	1622
Locus_713_Transcript_10/10_Confidence_0.207_Length_942	13749	13918	1386	1401	321	334	368	389	32	26	600	618	672	694	9042	9041	1096	1099	509	520	531	552	35	27	617	601	630	609	mgv1a012535m|PACid:17676607	M.guttatus	3e-127	94.52	PF01596	PTHR10509	KOG1663	2.1.1.104	K00588	GO:0008171	AT4G34050.1	CCoAOMT1	S-adenosyl-L-methionine-dependent methyltransferases superfamily protein
Locus_714_Transcript_7/19_Confidence_0.633_Length_2988	1575	1574	488	481	203	211	227	236	320	322	260	262	289	290	1036	1023	387	378	323	329	328	335	345	317	268	255	271	255	mgv1a021937m|PACid:17674692	M.guttatus	1e-121	71.85	PF04765	PTHR12956:SF1,PTHR12956					AT1G28240.1		Protein of unknown function (DUF616)
Locus_715_Transcript_46/63_Confidence_0.190_Length_2624	60333	60347	77605	78247	27087	26876	29796	29570	64551	64620	81133	80948	89402	89347	39676	39199	61342	61312	42831	41742	42888	41857	69367	63514	83259	78628	83699	78314	Cucsa.193990.2|PACid:16968125	C.sativus	0	91.28	PF00009,PF03144,PF03143	PTHR23115,PTHR23115:SF57	KOG0052	3.6.5.3	K03231	GO:0003924,GO:0005525	AT1G07920.1		GTP binding Elongation factor Tu family protein
Locus_716_Transcript_1/1_Confidence_0.000_Length_248	6	14	10	5	2	0	2	0	7	2	8	6	10	6	5	10	9	5	5	2	4	1	9	3	9	7	10	6
Locus_717_Transcript_1/1_Confidence_0.000_Length_227	67	127	118	169	40	69	48	78	159	248	149	228	171	263	45	83	94	133	65	109	71	112	172	245	154	222	161	231	MDP0000420164|PACid:22630772	M.domestica	7e-15	100	PF00009,PF03144,PF03143	PTHR23115:SF57,PTHR23115	KOG0052	3.6.5.3	K03231	GO:0003924,GO:0005525	AT1G07920.1		GTP binding Elongation factor Tu family protein
Locus_718_Transcript_1/1_Confidence_0.000_Length_330	86	97	49	61	25	25	30	28	42	40	34	39	38	42	57	64	40	49	41	40	45	41	46	40	36	39	37	38
Locus_719_Transcript_17/22_Confidence_0.417_Length_3305	3829	3816	2473	2442	1021	1025	1138	1144	1554	1571	1247	1231	1356	1337	2519	2479	1956	1914	1616	1593	1639	1621	1671	1545	1281	1197	1270	1173	mgv1a001025m|PACid:17690669	M.guttatus	0	72.66	PF03859,PF00612,PF00023	PTHR23335	KOG0520			GO:0030528,GO:0045449,GO:0005634,GO:0005515,GO:0003677,GO:0006355,GO:0005516	AT4G16150.1		calmodulin binding;transcription regulators
Locus_720_Transcript_1/1_Confidence_0.000_Length_216	6	3	8	10	3	1	3	1	2	9	8	7	9	8	5	3	7	9	6	3	6	3	3	10	9	8	9	8
Locus_721_Transcript_1/2_Confidence_0.333_Length_717	111	110	2	3	3	3	3	3	2	3	137	137	147	150	74	72	2	3	6	6	6	6	3	4	142	134	139	132	mgv1a025422m|PACid:17681560	M.guttatus	9e-97	83.17	PF04450						AT2G15220.1		Plant basic secretory protein (BSP) family protein
Locus_722_Transcript_7/11_Confidence_0.600_Length_3470	1689	1692	2182	2173	394	399	425	432	81	79	816	811	896	891	1111	1100	1726	1703	625	621	613	613	88	79	838	789	840	782	mgv1a001473m|PACid:17689246	M.guttatus	0	67.44	PF02928,PF02375,PF02373	PTHR10694:SF8,PTHR10694	KOG1246			GO:0005634,GO:0005515	AT5G46910.1		Transcription factor jumonji (jmj) family protein / zinc finger (C5HC2 type) family protein
Locus_723_Transcript_1/2_Confidence_0.500_Length_1393	49	51	64	63	390	383	416	408	521	519	12	7	13	9	33	34	51	50	618	596	600	579	561	511	13	8	13	9	Aquca_002_01060.1|PACid:22051997	A.coerulea	2e-29	60	PF00293	PTHR22769				GO:0016787	AT1G68760.1	ATNUDT1,ATNUDX1,NUDX1	nudix hydrolase 1
Locus_724_Transcript_6/6_Confidence_0.000_Length_1798	875	868	619	619	320	320	357	356	640	632	573	573	631	630	576	564	490	486	508	499	515	505	689	622	589	558	592	553	mgv1a004440m|PACid:17684932	M.guttatus	0	90.96	PF08216	PTHR14978	KOG2734		K12864		AT3G02710.1		ARM repeat superfamily protein
Locus_725_Transcript_1/1_Confidence_0.000_Length_241	43	65	15	25	14	30	19	33	5	8	42	46	46	55	29	43	13	20	24	48	29	48	6	9	44	46	44	49	cassava4.1_004123m|PACid:17990136	M.esculenta	3e-13	95.83	PF02518,PF00183	PTHR11528:SF36,PTHR11528	KOG0020			GO:0005524,GO:0051082,GO:0006457,GO:0006950	AT4G24190.2	AtHsp90-7,AtHsp90.7,HSP90.7,SHD	Chaperone protein htpG family protein
Locus_726_Transcript_1/1_Confidence_0.000_Length_225	9	22	14	13	4	7	4	8	0	3	11	14	11	14	7	15	12	11	8	12	7	13	1	4	12	15	11	13
Locus_727_Transcript_8/10_Confidence_0.238_Length_2503	17755	17859	5902	5906	5817	5788	6398	6370	1468	1455	13060	13091	14433	14456	11676	11601	4666	4629	9199	8991	9210	9018	1579	1431	13403	12717	13513	12672	mgv1a001447m|PACid:17692746	M.guttatus	0	87.36	PF02518,PF00183	PTHR11528:SF36,PTHR11528	KOG0020			GO:0005524,GO:0051082,GO:0006457,GO:0006950	AT4G24190.1	AtHsp90-7,AtHsp90.7,HSP90.7,SHD	Chaperone protein htpG family protein
Locus_728_Transcript_6/7_Confidence_0.500_Length_651	2209	2179	2736	2704	986	989	1076	1079	2577	2563	2002	1962	2200	2156	1453	1416	2163	2120	1561	1538	1550	1529	2770	2520	2055	1907	2061	1891	ppa013661m|PACid:17647188	P.persica	3e-23	81.97	PF00428	PTHR21141	KOG1762			GO:0003735,GO:0006414,GO:0005622,GO:0005840	AT5G24510.1		60S acidic ribosomal protein family
Locus_729_Transcript_2/15_Confidence_0.441_Length_1092	3879	3981	6087	5937	2287	2298	2522	2540	4206	4268	5921	6010	6503	6626	2552	2586	4812	4653	3618	3570	3631	3597	4521	4196	6077	5839	6089	5809	GSVIVT01016595001|PACid:17826990	V.vinifera	9e-69	97.73	PF00410	PTHR11758	KOG1754		K02957	GO:0003735,GO:0006412,GO:0005622,GO:0005840	AT1G07770.1	RPS15A	ribosomal protein S15A
Locus_730_Transcript_4/18_Confidence_0.667_Length_4272	7495	7494	1496	1503	76	73	87	84	15	16	2459	2448	2702	2689	4929	4868	1183	1178	122	115	127	120	17	17	2524	2379	2531	2358	mgv1a000324m|PACid:17679922	M.guttatus	0	61.89	PF07714,PF00564	PTHR23257:SF68,PTHR23257	KOG0192			GO:0004672,GO:0005524,GO:0006468,GO:0005515	AT1G79570.1		Protein kinase superfamily protein with octicosapeptide/Phox/Bem1p domain
Locus_731_Transcript_10/11_Confidence_0.391_Length_2037	21906	22607	8106	8324	3707	4087	4130	4586	5212	5875	3859	4574	4272	5172	14406	14685	6408	6523	5863	6349	5946	6493	5602	5775	3961	4444	4000	4534	mgv1a008869m|PACid:17687187	M.guttatus	5e-123	91.61	PF08240,PF00107	PTHR11695:SF285,PTHR11695	KOG0023	1.1.1.195	K00083	GO:0008270,GO:0016491,GO:0055114	AT3G19450.1	ATCAD4,CAD,CAD-C,CAD4	GroES-like zinc-binding alcohol dehydrogenase family protein
Locus_732_Transcript_6/7_Confidence_0.611_Length_2702	3254	3298	1953	2000	843	854	930	947	493	483	1731	1744	1893	1905	2141	2143	1544	1568	1335	1328	1340	1342	531	476	1777	1695	1773	1671	mgv1a000741m|PACid:17675955	M.guttatus	0	84.83	PF01055	PTHR22762:SF7,PTHR22762	KOG1066			GO:0004553,GO:0005975	AT3G23640.1	HGL1	heteroglycan glucosidase 1
Locus_733_Transcript_8/17_Confidence_0.239_Length_1501	4315	4283	72326	72504	36458	36640	39926	40109	21368	21308	8462	8559	9341	9434	2838	2783	57169	56812	57649	56906	57468	56775	22963	20944	8685	8315	8746	8270	Lus10004175|PACid:23153327	L.usitatissimum	0	83.78	PF00487,PF11960	PTHR19353		1.14.19.-	K10256	GO:0006629,GO:0016717,GO:0055114,GO:0016491	AT3G12120.1	FAD2	fatty acid desaturase 2
Locus_734_Transcript_1/8_Confidence_0.176_Length_2437	11564	15756	23176	26979	10875	13921	12452	15855	12690	17285	9552	13649	10742	15471	7605	10235	18320	21141	17197	21622	17924	22444	13638	16990	9803	13259	10058	13561
Locus_735_Transcript_1/1_Confidence_0.000_Length_360	63	58	30	32	18	12	20	13	4	2	30	41	34	45	42	38	25	26	30	20	30	20	5	3	32	41	33	40
Locus_736_Transcript_1/1_Confidence_0.000_Length_276	14	21	9	6	1	1	1	1	0	5	7	18	9	20	10	14	8	5	3	3	3	3	1	6	8	18	9	18
Locus_737_Transcript_1/1_Confidence_0.000_Length_213	19	12	6	13	3	3	3	4	3	3	16	10	16	14	13	8	6	11	6	6	6	7	4	4	17	11	16	13
Locus_738_Transcript_1/1_Confidence_0.000_Length_343	46	47	18	24	3	12	5	13	13	16	19	31	21	33	31	31	15	20	6	20	9	20	15	17	21	31	21	30
Locus_739_Transcript_1/1_Confidence_0.000_Length_342	35	42	23	27	9	15	10	18	11	19	21	30	25	36	24	28	19	22	16	25	16	27	13	20	23	30	24	32
Locus_740_Transcript_6/14_Confidence_0.486_Length_6437	20492	20492	11621	11572	5285	5271	5790	5763	5286	5303	13861	13823	15246	15217	13476	13311	9186	9068	8358	8188	8335	8159	5681	5213	14225	13428	14274	13339	mgv1a000037m|PACid:17692308	M.guttatus	0	90.33	PF07992,PF04898,PF01645,PF01493,PF00310,PF00070	PTHR11938:SF1,PTHR11938	KOG0399	1.4.1.13,1.4.1.14	K00264	GO:0016491,GO:0008152,GO:0055114,GO:0015930,GO:0006537,GO:0006807,GO:0016638,GO:0050660	AT5G53460.2	GLT1	NADH-dependent glutamate synthase 1
Locus_741_Transcript_5/5_Confidence_0.000_Length_2284	2010	1980	534	544	9	8	9	8	4	3	4	8	4	8	1322	1287	423	427	16	14	14	13	5	4	5	9	5	8	mgv1a003472m|PACid:17675519	M.guttatus	0	88.55	PF07732,PF07731,PF00394	PTHR11709:SF9,PTHR11709	KOG1263			GO:0016491,GO:0055114,GO:0005507	AT2G40370.1	LAC5	laccase 5
Locus_742_Transcript_8/17_Confidence_0.576_Length_2776	2578	2565	1352	1348	344	349	382	385	90	90	1029	1033	1148	1146	1696	1667	1069	1057	546	544	551	546	98	89	1057	1004	1076	1005	mgv1a001652m|PACid:17685894	M.guttatus	0	70.18	PF07714,PF00560	PTHR24420:SF465,PTHR24420	KOG1187			GO:0005515,GO:0006468,GO:0004672	AT3G03770.1		Leucine-rich repeat protein kinase family protein
Locus_743_Transcript_1/8_Confidence_0.636_Length_1860	2189	2205	17	18	8	7	8	7	0	0	20050	20195	22032	22189	1440	1433	14	15	14	12	13	11	1	1	20576	19617	20627	19450	mgv1a027162m|PACid:17696434	M.guttatus	0	69.58	PF12143,PF12142,PF00264	PTHR11474:SF5,PTHR11474				GO:0016491,GO:0008152,GO:0004097,GO:0055114
Locus_744_Transcript_10/12_Confidence_0.133_Length_4229	6985	6981	1780	1771	245	249	269	275	140	141	1309	1299	1430	1420	4594	4535	1408	1388	389	388	389	391	152	140	1344	1263	1340	1246	mgv1a000292m|PACid:17679915	M.guttatus	0	69.35			KOG0978			GO:0016032	AT2G32240.1
Locus_745_Transcript_13/16_Confidence_0.214_Length_2600	19894	21607	19508	20128	8550	9433	9588	10567	18499	19820	13010	14662	14511	16438	13083	14035	15420	15772	13521	14652	13802	14959	19880	19481	13352	14243	13586	14409	mgv1a021544m|PACid:17678923	M.guttatus	0	88.61	PF01293	PTHR11699:SF22,PTHR11699		4.1.1.49	K01610	GO:0004612,GO:0005524,GO:0006094	AT4G37870.1	PCK1,PEPCK	phosphoenolpyruvate carboxykinase 1
Locus_746_Transcript_14/15_Confidence_0.150_Length_1858	1652	1652	495	494	107	108	112	113	128	128	610	620	667	683	1087	1074	392	388	171	169	163	161	139	127	627	603	625	600	mgv1a004805m|PACid:17678833	M.guttatus	0	70.88	PF03094					GO:0008219,GO:0016021	AT4G02600.2	ATMLO1,MLO1	Seven transmembrane MLO family protein
Locus_747_Transcript_14/19_Confidence_0.645_Length_6895	5485	5495	4540	4544	2774	2783	3063	3062	5321	5315	3354	3344	3697	3679	3608	3570	3589	3561	4388	4324	4410	4336	5719	5225	3443	3249	3462	3226	mgv1a000164m|PACid:17695560	M.guttatus	0	62.32		PTHR13402	KOG1913				AT5G47490.1		RGPR-related
Locus_748_Transcript_1/2_Confidence_0.333_Length_1095	890	899	293	298	192	194	209	211	622	624	189	189	216	216	586	585	232	234	305	303	302	300	669	614	195	185	203	190	mgv1a012919m|PACid:17680248	M.guttatus	2e-82	74.48	PF05529	PTHR12701:SF1,PTHR12701	KOG1962			GO:0016021,GO:0006886,GO:0005783	AT5G42570.1		B-cell receptor-associated 31-like
Locus_749_Transcript_6/8_Confidence_0.583_Length_2013	1660	1688	673	648	433	437	482	486	670	660	990	1027	1093	1121	1092	1097	533	509	686	680	695	689	721	650	1017	999	1024	983	mgv1a027073m|PACid:17687603	M.guttatus	0	85.22	PF05637		KOG4748	2.4.2.39	K08238	GO:0016758,GO:0016021	AT3G62720.2	ATXT1,XT1,XXT1	xylosyltransferase 1
Locus_750_Transcript_6/28_Confidence_0.364_Length_4266	4528	4544	2141	2118	391	410	423	437	197	191	787	796	863	873	2978	2952	1693	1660	620	638	610	620	213	189	809	774	809	766	Solyc06g048960.2.1|PACid:27285580	S.lycopersicum	0	60.21	PF00636,PF03368,PF00271,PF02170,PF00270	PTHR14950,PTHR14950:SF4	KOG0701			GO:0003676,GO:0005524,GO:0008026,GO:0004386,GO:0003723,GO:0004525,GO:0006396,GO:0005515,GO:0016891,GO:0003677,GO:0016787	AT3G03300.1	ATDCL2,DCL2	dicer-like 2
Locus_751_Transcript_7/7_Confidence_0.100_Length_965	13693	13674	5725	5722	3326	3381	3664	3717	3567	3591	5586	5573	6208	6206	9005	8883	4526	4484	5261	5252	5275	5263	3834	3530	5733	5414	5813	5441	PGSC0003DMP400038466|PACid:24414618	S.tuberosum	3e-53	88.89	PF01253	PTHR10388	KOG1770			GO:0003743,GO:0006413	AT5G54940.1		Translation initiation factor SUI1 family protein
Locus_752_Transcript_7/12_Confidence_0.444_Length_1753	613	630	706	691	269	278	296	304	672	689	558	565	612	621	404	410	559	542	427	433	427	432	723	678	574	550	574	545	mgv1a009601m|PACid:17674358	M.guttatus	8e-108	72.2	PF00249	PTHR12802:SF30,PTHR12802	KOG0724			GO:0003677	AT5G52660.2		Homeodomain-like superfamily protein
Locus_753_Transcript_8/9_Confidence_0.533_Length_1292	1860	1872	823	831	395	401	439	445	439	431	534	533	575	566	1224	1217	651	652	626	624	633	631	473	425	549	519	539	497	mgv1a008684m|PACid:17689164	M.guttatus	2e-94	56.79	PF00635	PTHR10809:SF6,PTHR10809	KOG0439			GO:0005198	AT1G08820.1	VAP27-2	vamp/synaptobrevin-associated protein 27-2
Locus_754_Transcript_5/6_Confidence_0.562_Length_4030	2355	2348	1043	1042	573	574	631	631	1013	1014	1124	1131	1227	1235	1549	1526	825	817	908	893	910	895	1090	998	1154	1100	1150	1083	mgv1a000571m|PACid:17681426	M.guttatus	0	73.07	PF06584	PTHR21689:SF2,PTHR21689	KOG1019			GO:0003677	AT3G21430.2	ALY3,ATALY3	DNA binding
Locus_755_Transcript_13/31_Confidence_0.280_Length_1721	2453	2461	492	472	214	212	228	223	359	362	6830	6820	7521	7504	1614	1599	390	371	340	331	330	317	387	357	7010	6625	7042	6578	Eucgr.E00280.5|PACid:23576977	E.grandis	5e-131	88.96	PF00153	PTHR24089:SF114,PTHR24089	KOG0758		K03454		AT5G46800.1	BOU	Mitochondrial substrate carrier family protein
Locus_756_Transcript_1/1_Confidence_0.000_Length_478	9	15	20	14	3	6	5	6	38	31	9	14	10	15	7	10	17	12	6	11	9	10	42	31	10	15	10	14
Locus_757_Transcript_10/12_Confidence_0.467_Length_2058	1547	1550	373	367	80	82	94	96	216	207	671	672	763	762	1018	1007	296	288	128	129	137	137	233	204	690	654	715	669	mgv1a009844m|PACid:17686101	M.guttatus	1e-134	81.48	PF06027	PTHR14233:SF3,PTHR14233	KOG2766			GO:0016020	AT3G59310.1		Eukaryotic protein of unknown function (DUF914)
Locus_758_Transcript_11/22_Confidence_0.250_Length_3259	23853	30417	29323	34180	13777	17659	15778	20112	18922	24858	14055	20002	15861	22676	15687	19758	23179	26783	21786	27427	22711	28470	20335	24433	14424	19429	14850	19877	mgv1a010283m|PACid:17679272	M.guttatus	8e-147	81.13	PF00191	PTHR10502:SF10,PTHR10502	KOG0819			GO:0005509,GO:0005544	AT1G68090.1	ANN5,ANNAT5	annexin 5
Locus_759_Transcript_5/9_Confidence_0.364_Length_733	1329	1314	1101	1082	955	940	1044	1028	2439	2442	1146	1145	1253	1249	875	854	871	849	1512	1461	1504	1457	2622	2401	1177	1113	1174	1096
Locus_760_Transcript_11/11_Confidence_0.143_Length_1270	945	984	353	339	163	160	181	178	286	293	748	748	838	827	622	640	280	266	259	250	262	253	308	289	769	728	785	726	mgv1a002625m|PACid:17683270	M.guttatus	1e-61	57.2	PF01501	PTHR13778:SF5,PTHR13778		2.4.1.43	K13648	GO:0016757	AT5G47780.1	GAUT4	galacturonosyltransferase 4
Locus_761_Transcript_4/4_Confidence_0.143_Length_386	638	668	340	350	406	409	454	467	960	952	160	160	178	179	420	435	270	275	644	637	655	662	1033	937	165	156	168	158	mgv1a012874m|PACid:17692177	M.guttatus	4e-47	79.25	PF02798	PTHR11260:SF42,PTHR11260	KOG0406			GO:0005515	AT5G02790.1	GSTL3	Glutathione S-transferase family protein
Locus_762_Transcript_1/9_Confidence_0.632_Length_2346	281	280	277	278	172	172	188	188	238	236	223	223	234	235	185	183	220	219	274	269	272	268	257	233	230	218	220	207	mgv1a020055m|PACid:17687923	M.guttatus	0	67.07	PF01535	PTHR24015					AT5G39710.1	EMB2745	Tetratricopeptide repeat (TPR)-like superfamily protein
Locus_763_Transcript_2/3_Confidence_0.500_Length_1280	5275	5260	199	200	19	17	21	18	8	13	132	133	146	146	3470	3417	158	157	32	28	32	27	10	14	136	130	138	129	mgv1a019770m|PACid:17684084	M.guttatus	0	83.95	PF04043,PF01095	PTHR22931:SF5,PTHR22931				GO:0030599,GO:0042545,GO:0005618,GO:0004857	AT3G05620.1		Plant invertase/pectin methylesterase inhibitor superfamily
Locus_764_Transcript_2/2_Confidence_0.500_Length_1032	206	216	249	248	96	96	102	101	64	64	408	413	443	450	136	141	198	195	153	151	148	144	70	64	420	402	416	395
Locus_765_Transcript_6/10_Confidence_0.500_Length_1768	1439	1454	306	289	160	147	176	164	442	450	981	987	1079	1081	947	945	243	227	255	230	255	234	476	443	1008	960	1011	948	mgv1a004830m|PACid:17682147	M.guttatus	0	66.8	PF00067	PTHR24282:SF174,PTHR24282	KOG0157			GO:0005506,GO:0009055,GO:0016705,GO:0020037,GO:0055114	AT2G46960.2	CYP709B1	cytochrome P450, family 709, subfamily B, polypeptide 1
Locus_766_Transcript_6/6_Confidence_0.083_Length_1288	1315	1320	404	397	152	154	164	166	172	177	302	308	329	334	865	858	320	312	242	241	237	236	186	175	311	300	309	294	Solyc06g050770.2.1|PACid:27284711	S.lycopersicum	5e-124	72.85	PF02071	PTHR13768:SF8,PTHR13768	KOG1586			GO:0006886	AT3G56190.1	ALPHA-SNAP2,ASNAP	alpha-soluble NSF attachment protein 2
Locus_767_Transcript_6/21_Confidence_0.400_Length_1372	21893	23279	8769	9716	3539	4502	4059	5150	4030	5788	3797	5201	4270	5962	14398	15121	6932	7614	5597	6993	5844	7291	4332	5690	3897	5053	3998	5227	mgv1a024098m|PACid:17685125	M.guttatus	5e-69	77.99	PF02431					GO:0016872,GO:0042398	AT5G05270.1		Chalcone-flavanone isomerase family protein
Locus_768_Transcript_1/1_Confidence_0.000_Length_363	107	144	12	10	1	1	1	1	1	0	6	12	6	13	71	94	10	9	3	3	3	3	2	1	7	13	7	12
Locus_769_Transcript_1/11_Confidence_0.643_Length_3075	1825	1836	1757	1734	521	512	574	569	115	124	858	857	962	959	1201	1193	1390	1359	825	797	828	807	125	123	881	833	902	841	mgv1a000620m|PACid:17694424	M.guttatus	0	82.09	PF08033,PF04815,PF04811,PF04810,PF00626	PTHR13803	KOG1984		K14007	GO:0008270,GO:0006886,GO:0006888,GO:0030127	AT4G32640.1		Sec23/Sec24 protein transport family protein
Locus_770_Transcript_3/7_Confidence_0.588_Length_1760	972	953	517	523	273	272	305	303	1388	1397	223	222	237	236	640	620	409	411	433	424	440	430	1493	1374	230	217	223	208	mgv1a009310m|PACid:17689590	M.guttatus	3e-162	83.24	PF00326	PTHR12277:SF8,PTHR12277	KOG1552			GO:0008236,GO:0006508	AT3G30380.1		alpha/beta-Hydrolases superfamily protein
Locus_771_Transcript_6/14_Confidence_0.636_Length_3173	449	448	417	417	186	185	203	203	419	419	1075	1087	1207	1217	296	292	330	328	296	289	294	289	451	413	1104	1057	1131	1068	GSVIVT01016575001|PACid:17826974	V.vinifera	0	80.66	PF09334,PF08264	PTHR11946:SF1,PTHR11946	KOG0436	6.1.1.10	K01874	GO:0000166,GO:0004812,GO:0005524,GO:0006418,GO:0005737,GO:0006412	AT3G55400.1	OVA1	methionyl-tRNA synthetase / methionine--tRNA ligase / MetRS (cpMetRS)
Locus_772_Transcript_4/6_Confidence_0.625_Length_2232	1509	1514	1288	1268	84	87	92	95	175	168	23	23	25	25	993	984	1019	994	134	137	134	136	189	166	25	23	24	23	GSVIVT01032217001|PACid:17838216	V.vinifera	0	82.83	PF00432	PTHR11764,PTHR11764:SF3	KOG0497			GO:0003824	AT2G07050.1	CAS1	cycloartenol synthase 1
Locus_773_Transcript_3/15_Confidence_0.480_Length_1836	15302	21026	26239	30838	12364	16006	14182	18264	16166	21599	12899	18000	14551	20318	10063	13658	20741	24164	19551	24860	20414	25854	17373	21230	13238	17485	13623	17810	mgv1a010790m|PACid:17696938	M.guttatus	2e-91	63.11	PF00076	PTHR24012:SF56,PTHR24012	KOG0131			GO:0003676	AT5G50250.1	CP31B	chloroplast RNA-binding protein 31B
Locus_774_Transcript_4/8_Confidence_0.583_Length_1402	227	217	582	591	196	197	218	216	1196	1197	89	87	102	99	150	142	461	464	311	308	315	307	1286	1177	92	85	96	88	mgv1a003239m|PACid:17694926	M.guttatus	0	85.71	PF00069	PTHR13902:SF35,PTHR13902	KOG0584			GO:0004672,GO:0005524,GO:0006468	AT5G58350.1	WNK4,ZIK2	with no lysine (K) kinase 4
Locus_775_Transcript_1/19_Confidence_0.645_Length_4230	2813	2780	2007	1995	780	791	847	857	1005	1006	1336	1340	1461	1461	1851	1806	1587	1564	1235	1230	1221	1214	1081	990	1372	1303	1369	1281	mgv1a000328m|PACid:17684673	M.guttatus	0	87.57	PF11817	PTHR13251:SF3,PTHR13251	KOG1931				AT5G54440.1	AtTRS130,CLUB	CLUB
Locus_776_Transcript_6/15_Confidence_0.412_Length_3851	56865	57084	38051	38094	14949	14841	16414	16299	27760	27633	40943	40786	45089	44933	37395	37079	30077	29850	23639	23051	23627	23072	29832	27161	42016	39618	42213	39385	Glyma08g44590.1|PACid:26309116	G.max	0	94.71	PF02518,PF00183	PTHR11528	KOG0019		K04079	GO:0005524,GO:0051082,GO:0006457,GO:0006950	AT5G56000.1	AtHsp90.4,Hsp81.4	HEAT SHOCK PROTEIN 81.4
Locus_777_Transcript_19/23_Confidence_0.571_Length_3121	4305	4248	2568	2567	981	979	1090	1086	2775	2745	3539	3565	3907	3940	2832	2760	2031	2012	1553	1522	1570	1539	2983	2699	3633	3464	3659	3454	mgv1a003592m|PACid:17681237	M.guttatus	8e-120	65.96	PF00560	PTHR10588:SF49,PTHR10588				GO:0005515	AT4G03260.2		Outer arm dynein light chain 1 protein
Locus_778_Transcript_8/8_Confidence_0.133_Length_2102	1761	1763	973	968	372	377	416	424	1576	1571	1179	1180	1308	1305	1159	1146	770	759	590	587	600	602	1695	1545	1211	1147	1225	1145	mgv1a003896m|PACid:17674841	M.guttatus	0	68.62	PF02365					GO:0003677,GO:0006355	AT3G10500.1	anac053,NAC053	NAC domain containing protein 53
Locus_779_Transcript_23/23_Confidence_0.162_Length_2023	7000	6993	5273	5255	3539	3539	3893	3889	5750	5755	6438	6426	7080	7070	4604	4543	4169	4118	5597	5498	5605	5506	6180	5657	6608	6243	6629	6198	mgv1a005703m|PACid:17695069	M.guttatus	0	92.47	PF01704	PTHR11952:SF1,PTHR11952	KOG2638	2.7.7.9	K00963	GO:0016779,GO:0008152	AT3G03250.1	AtUGP1,UGP,UGP1	UDP-GLUCOSE PYROPHOSPHORYLASE 1
Locus_780_Transcript_16/17_Confidence_0.560_Length_2169	2147	2148	2242	2257	1447	1467	1592	1621	3287	3330	1311	1333	1436	1459	1413	1396	1773	1769	2290	2280	2293	2296	3533	3274	1346	1296	1345	1280	PGSC0003DMP400042899|PACid:24417989	S.tuberosum	7e-69	78.28	PF00076	PTHR10548	KOG0105			GO:0003676	AT1G09140.1	ATSRP30,ATSRP30.1,ATSRP30.2	SERINE-ARGININE PROTEIN 30
Locus_781_Transcript_2/11_Confidence_0.692_Length_1845	5335	5709	1890	2201	537	606	630	683	2223	2824	2672	3345	2965	3753	3509	3709	1495	1725	851	943	908	968	2390	2777	2743	3250	2777	3290	PGSC0003DMP400041816|PACid:24425239	S.tuberosum	0	85.42	PF08392,PF08541					GO:0016746,GO:0009058,GO:0016747,GO:0006633,GO:0016020,GO:0008610	AT1G68530.1	CER6,CUT1,G2,KCS6,POP1	3-ketoacyl-CoA synthase 6
Locus_782_Transcript_1/4_Confidence_0.667_Length_1298	245	241	185	184	50	47	56	56	99	91	318	322	336	345	162	157	147	145	81	75	82	81	107	90	327	314	315	303	mgv1a025704m|PACid:17686930	M.guttatus	2e-103	73.23							AT5G64230.1
Locus_783_Transcript_1/1_Confidence_0.000_Length_299	20	25	6	10	4	3	4	3	2	2	6	13	6	14	14	17	6	9	8	6	7	6	3	3	7	14	7	13
Locus_784_Transcript_23/25_Confidence_0.333_Length_2088	1886	1925	723	710	165	167	185	189	181	179	1329	1324	1465	1465	1241	1251	572	557	262	261	268	269	196	177	1365	1287	1372	1285	mgv1a005335m|PACid:17679248	M.guttatus	0	88.78	PF00083	PTHR24063:SF74,PTHR24063	KOG0254			GO:0022857,GO:0055085,GO:0016021	AT1G75220.1		Major facilitator superfamily protein
Locus_785_Transcript_6/11_Confidence_0.529_Length_1366	68876	70480	27254	28535	5535	6761	6313	7723	5664	7510	9162	10744	10197	12076	45294	45781	21543	22360	8753	10502	9088	10933	6088	7382	9403	10437	9547	10586	mgv1a011471m|PACid:17685985	M.guttatus	3e-140	86.62	PF00230	PTHR19139:SF50,PTHR19139	KOG0223		K09872	GO:0005215,GO:0006810,GO:0016020	AT2G16850.1	PIP2;8,PIP3B	plasma membrane intrinsic protein 2;8
Locus_786_Transcript_2/6_Confidence_0.500_Length_779	598	605	1014	1004	541	548	597	607	1425	1451	287	289	318	322	394	394	802	787	857	853	861	861	1532	1427	296	282	299	283	mgv1a014948m|PACid:17697031	M.guttatus	2e-73	90.28	PF00169	PTHR22903				GO:0005515,GO:0005543	AT5G05710.1		Pleckstrin homology (PH) domain superfamily protein
Locus_787_Transcript_8/9_Confidence_0.062_Length_1213	3980	3978	3970	4008	2160	2184	2350	2373	4507	4550	1434	1452	1570	1589	2618	2585	3139	3141	3417	3393	3384	3360	4844	4473	1473	1411	1471	1394	mgv1a008413m|PACid:17687153	M.guttatus	3e-142	73.71	PF05383	PTHR22792:SF37,PTHR22792	KOG1855			GO:0003676	AT5G46250.1		RNA-binding protein
Locus_788_Transcript_10/11_Confidence_0.562_Length_1653	839	831	60	61	22	20	24	22	28	28	1160	1156	1297	1290	552	540	48	49	36	33	36	33	31	29	1191	1124	1215	1132	mgv1a005472m|PACid:17670577	M.guttatus	0	71.97	PF00201	PTHR11926:SF15,PTHR11926	KOG1192			GO:0016758,GO:0008152	AT2G22590.1		UDP-Glycosyltransferase superfamily protein
Locus_789_Transcript_5/9_Confidence_0.692_Length_1418	1609	1624	1031	1030	511	505	549	541	1268	1281	870	878	955	966	1059	1056	816	808	810	786	792	767	1364	1260	894	854	895	848	mgv1a006140m|PACid:17673469	M.guttatus	2e-170	82.03	PF00069	PTHR24055:SF115,PTHR24055	KOG0659	2.7.11.22	K08829	GO:0004672,GO:0005524,GO:0006468	AT4G19110.1		Protein kinase superfamily protein
Locus_790_Transcript_2/10_Confidence_0.312_Length_1539	2206	2195	3578	3559	1325	1329	1448	1460	2110	2128	3417	3481	3769	3807	1451	1426	2829	2789	2097	2066	2086	2068	2268	2093	3508	3382	3529	3338	mgv1a010658m|PACid:17682215	M.guttatus	3e-163	94.08	PF01564	PTHR11558:SF11,PTHR11558	KOG1562	2.5.1.16	K00797	GO:0003824	AT1G23820.1	SPDS1	spermidine synthase 1
Locus_791_Transcript_4/8_Confidence_0.500_Length_3150	3933	3972	3686	3710	1309	1322	1421	1434	2135	2132	3999	4046	4420	4481	2587	2581	2914	2908	2071	2055	2047	2031	2295	2096	4105	3931	4139	3929	orange1.1g003915m|PACid:18115872	C.sinensis	0	84.41	PF01411	PTHR11777	KOG0188			GO:0000166,GO:0004813,GO:0005524,GO:0006412,GO:0006419,GO:0005737	AT1G50200.1	ACD,ALATS	Alanyl-tRNA synthetase
Locus_792_Transcript_3/5_Confidence_0.583_Length_1437	840	920	612	678	313	366	372	418	682	813	205	327	232	379	553	598	485	532	496	570	537	593	734	800	211	319	218	333	mgv1a009124m|PACid:17690403	M.guttatus	1e-138	79.04	PF09258	PTHR11062:SF23,PTHR11062				GO:0016758,GO:0031227	AT3G55830.1	EPC1	Nucleotide-diphospho-sugar transferases superfamily protein
Locus_793_Transcript_1/1_Confidence_0.000_Length_230	131	127	88	88	56	62	62	66	81	75	58	60	63	64	87	83	70	70	90	98	91	95	88	75	61	59	60	57	Thecc1EG006054t1|PACid:27462771	T.cacao	8e-11	88.89	PF09735	PTHR12093:SF1,PTHR12093	KOG1917				AT2G35110.2	GRL,NAP1,NAPP	transcription activators
Locus_794_Transcript_32/47_Confidence_0.105_Length_3594	6577	6558	3399	3412	1587	1579	1720	1711	2347	2355	2366	2374	2612	2625	4326	4260	2687	2674	2511	2454	2477	2423	2523	2316	2429	2307	2446	2302	mgv1a000234m|PACid:17692675	M.guttatus	0	90.45	PF09735	PTHR12093:SF1,PTHR12093	KOG1917				AT2G35110.2	GRL,NAP1,NAPP	transcription activators
Locus_795_Transcript_4/5_Confidence_0.400_Length_563	247	220	42	40	6	7	6	7	126	136	211	193	227	211	163	144	34	32	11	12	10	11	136	135	218	188	213	186	mgv1a006752m|PACid:17683930	M.guttatus	2e-60	68.11	PF06974,PF03007					GO:0004144	AT5G53390.1		O-acyltransferase (WSD1-like) family protein
Locus_796_Transcript_5/11_Confidence_0.435_Length_1087	630	627	188	182	61	58	67	64	18	18	518	526	574	584	415	408	149	143	98	92	98	92	20	19	533	512	538	513	mgv1a010781m|PACid:17691470	M.guttatus	5e-77	54.61	PF00249					GO:0003677	AT1G69580.1		Homeodomain-like superfamily protein
Locus_797_Transcript_2/2_Confidence_0.000_Length_1145	33	39	46	49	33	29	39	35	79	88	25	29	29	36	22	26	37	39	54	47	58	51	86	87	27	29	28	32
Locus_798_Transcript_13/19_Confidence_0.205_Length_1637	10659	10793	9874	9829	4953	4951	5448	5452	6406	6350	7142	7110	7866	7820	7010	7011	7805	7702	7833	7691	7843	7719	6885	6242	7330	6907	7365	6855	mgv1a003308m|PACid:17678947	M.guttatus	0	74.22	PF02984,PF00134	PTHR10026:SF10,PTHR10026	KOG0834			GO:0005634,GO:0019901,GO:0006355,GO:0000079	AT5G45190.1		Cyclin family protein
Locus_799_Transcript_4/5_Confidence_0.200_Length_1593	506	503	399	388	196	189	216	211	348	353	354	368	395	408	333	327	316	305	311	295	312	300	375	348	364	358	371	358	mgv1a013627m|PACid:17694747	M.guttatus	2e-98	85.19	PF02223	PTHR10344	KOG3327	2.7.4.9	K00943	GO:0004798,GO:0005524,GO:0006233	AT5G59440.3	ATTMPK.1,ATTMPK.2,ZEU1	P-loop containing nucleoside triphosphate hydrolases superfamily protein
Locus_800_Transcript_6/8_Confidence_0.471_Length_1396	524	545	306	296	162	167	177	184	289	295	345	351	385	384	345	355	243	233	258	261	256	262	312	291	355	342	361	337	mgv1a013627m|PACid:17694747	M.guttatus	4e-91	82.87	PF02223	PTHR10344	KOG3327	2.7.4.9	K00943	GO:0004798,GO:0005524,GO:0006233	AT5G59440.3	ATTMPK.1,ATTMPK.2,ZEU1	P-loop containing nucleoside triphosphate hydrolases superfamily protein
Locus_801_Transcript_2/12_Confidence_0.524_Length_1962	1181	1178	3608	3585	900	901	1000	1002	613	621	354	353	384	385	777	766	2853	2810	1425	1401	1441	1420	660	611	364	344	360	338	mgv1a005616m|PACid:17687626	M.guttatus	0	87.82	PF00202	PTHR11986:SF23,PTHR11986	KOG1404	2.6.1.40,2.6.1.44	K00827	GO:0008483,GO:0030170	AT4G39660.1	AGT2	alanine:glyoxylate aminotransferase 2
Locus_802_Transcript_2/3_Confidence_0.571_Length_475	994	1036	36	32	1	1	1	1	1	1	164	154	182	173	654	674	29	26	3	3	3	3	2	2	169	151	171	153	mgv1a010690m|PACid:17697362	M.guttatus	7e-41	88.3	PF00403	PTHR22814:SF57,PTHR22814	KOG1603			GO:0046872,GO:0030001	AT5G24580.1		Heavy metal transport/detoxification superfamily protein
Locus_803_Transcript_6/8_Confidence_0.591_Length_2572	13067	12929	7911	7883	4223	4196	4623	4586	16164	16158	4350	4342	4805	4787	8594	8399	6254	6178	6679	6518	6656	6493	17371	15882	4465	4218	4499	4197	mgv1a000710m|PACid:17671048	M.guttatus	0	93.34	PF00694,PF00330	PTHR11670:SF1,PTHR11670	KOG0452	4.2.1.3	K01681	GO:0008152	AT2G05710.1	ACO3	aconitase 3
Locus_804_Transcript_5/9_Confidence_0.294_Length_1644	6558	6669	696	751	164	212	172	240	496	565	583	928	629	1033	4313	4332	551	589	261	331	249	341	534	556	599	902	590	906	mgv1a022940m|PACid:17681755	M.guttatus	4e-73	71.09	PF03168						AT3G44220.1		Late embryogenesis abundant (LEA) hydroxyproline-rich glycoprotein family
Locus_805_Transcript_4/15_Confidence_0.339_Length_1663	26328	27839	6425	7188	2906	3675	3338	4223	3473	4941	4990	6424	5539	7277	17314	18083	5079	5633	4597	5709	4806	5979	3733	4857	5122	6241	5187	6379	Solyc07g052980.2.1|PACid:27294750	S.lycopersicum	2e-72	85.61	PF00722,PF06955	PTHR10963,PTHR10963:SF14		2.4.1.207	K08235	GO:0004553,GO:0005975,GO:0016762,GO:0006073,GO:0005618,GO:0048046	AT4G03210.1	XTH9	xyloglucan endotransglucosylase/hydrolase 9
Locus_806_Transcript_2/4_Confidence_0.667_Length_1757	1726	1740	1170	1168	546	535	603	594	649	649	958	932	1053	1025	1136	1131	926	916	865	832	869	842	698	639	984	906	987	899	mgv1a002900m|PACid:17696131	M.guttatus	0	87.5	PF00271,PF00270	PTHR24031:SF56,PTHR24031	KOG0335	3.6.4.13	K11594	GO:0003676,GO:0005524,GO:0008026,GO:0004386	AT2G42520.1		P-loop containing nucleoside triphosphate hydrolases superfamily protein
Locus_807_Transcript_1/1_Confidence_0.000_Length_491	70	70	1	1	0	0	0	0	0	0	70	64	76	72	47	46	2	2	2	2	1	1	1	1	73	63	72	64	cassava4.1_018006m|PACid:17972051	M.esculenta	5e-48	82.31	PF05512						AT5G46530.1		AWPM-19-like family protein
Locus_808_Transcript_8/12_Confidence_0.273_Length_3494	17623	17548	3742	3743	2467	2448	2705	2674	6591	6531	6345	6236	6944	6835	11590	11399	2959	2934	3902	3803	3895	3786	7084	6420	6512	6058	6502	5992	mgv1a002877m|PACid:17675214	M.guttatus	0	88.2	PF03765,PF00650	PTHR23324:SF5,PTHR23324	KOG1471				AT2G21520.1		Sec14p-like phosphatidylinositol transfer family protein
Locus_809_Transcript_7/7_Confidence_0.056_Length_1972	2763	2766	270	268	89	85	91	88	60	61	3351	3343	3720	3707	1818	1797	214	211	142	134	132	126	66	61	3440	3248	3484	3250	mgv1a005864m|PACid:17675811	M.guttatus	0	77.7	PF01490	PTHR22950	KOG1305				AT3G30390.2		Transmembrane amino acid transporter family protein
Locus_810_Transcript_1/3_Confidence_0.600_Length_972	8846	12256	15185	17111	7689	9643	8810	10952	11828	14987	7074	10348	7980	11757	5818	7961	12003	13408	12159	14978	12682	15504	12711	14731	7260	10052	7472	10306	mgv1a013310m|PACid:17684427	M.guttatus	2e-83	76.55	PF05678						AT3G56880.1		VQ motif-containing protein
Locus_811_Transcript_5/5_Confidence_0.231_Length_468	1371	1314	1000	1024	646	624	719	696	935	954	780	794	875	879	902	854	791	803	1023	971	1036	987	1006	939	801	772	820	771	mgv1a001624m|PACid:17683800	M.guttatus	3e-58	90	PF08513,PF00400	PTHR12610:SF11,PTHR12610	KOG0266			GO:0005515,GO:0030528,GO:0003697	AT2G32700.6	LUH	LEUNIG_homolog
Locus_812_Transcript_7/14_Confidence_0.455_Length_1681	4414	4460	3453	3417	1963	1965	2150	2149	2788	2769	2829	2823	3111	3111	2903	2898	2730	2678	3105	3053	3096	3043	2997	2723	2904	2743	2913	2728	mgv1a001624m|PACid:17683800	M.guttatus	7e-168	80.88	PF08513,PF00400	PTHR12610:SF11,PTHR12610	KOG0266			GO:0005515,GO:0030528,GO:0003697	AT2G32700.6	LUH	LEUNIG_homolog
Locus_813_Transcript_1/1_Confidence_0.000_Length_1319	195	192	47	60	61	38	61	42	105	24	141	163	153	174	129	125	38	48	98	61	89	61	114	25	146	159	144	153	cassava4.1_015543m|PACid:17992518	M.esculenta	6e-87	75.61	PF01486,PF00319	PTHR11945,PTHR11945:SF75	KOG0014			GO:0003700,GO:0006355,GO:0005634,GO:0003677,GO:0046983,GO:0043565	AT2G22540.1	AGL22,SVP	K-box region and MADS-box transcription factor family protein
Locus_814_Transcript_4/12_Confidence_0.667_Length_1493	3271	4176	4079	4410	2115	2495	2426	2857	2209	3056	2007	2843	2244	3258	2152	2713	3225	3456	3346	3876	3493	4045	2375	3005	2061	2762	2102	2857	mgv1a007085m|PACid:17680076	M.guttatus	0	92.21	PF00953	PTHR10571	KOG2788	2.7.8.15	K01001	GO:0008963,GO:0016021	AT2G41490.1	GPT	UDP-glcnac-adolichol phosphate glcnac-1-p-transferase
Locus_815_Transcript_11/15_Confidence_0.328_Length_7536	14246	15874	14454	14876	7702	8323	8621	9333	16255	17739	11990	13601	13351	15231	9369	10312	11426	11657	12180	12928	12410	13212	17469	17436	12305	13212	12500	13351	mgv1a000027m|PACid:17682819	M.guttatus	0	97.55	PF12134,PF10598,PF10597,PF10596,PF08084,PF08083,PF08082,PF01398	PTHR11140	KOG1795		K12856	GO:0000398,GO:0005681,GO:0005515	AT1G80070.1	EMB14,EMB177,EMB33,SUS2	Pre-mRNA-processing-splicing factor
Locus_816_Transcript_1/1_Confidence_0.000_Length_319	164	146	80	78	41	30	46	35	107	100	197	195	221	214	109	95	64	62	66	48	68	51	116	99	203	190	208	188	mgv1a000027m|PACid:17682819	M.guttatus	9e-48	89.72	PF12134,PF10598,PF10597,PF10596,PF08084,PF08083,PF08082,PF01398	PTHR11140	KOG1795		K12856	GO:0000398,GO:0005681,GO:0005515	AT1G80070.1	EMB14,EMB177,EMB33,SUS2	Pre-mRNA-processing-splicing factor
Locus_817_Transcript_1/1_Confidence_0.000_Length_241	43	40	24	24	7	8	9	10	19	16	72	65	80	71	29	27	20	20	13	14	14	16	21	17	75	64	76	63
Locus_818_Transcript_1/1_Confidence_0.000_Length_260	161	242	506	419	238	202	265	227	222	305	179	275	205	305	107	158	401	329	378	315	383	323	240	301	185	268	193	268
Locus_819_Transcript_12/13_Confidence_0.591_Length_1858	777	779	1066	1050	169	171	192	196	238	247	893	909	983	1006	512	507	843	824	269	267	278	279	257	244	917	884	921	883	mgv1a001402m|PACid:17692271	M.guttatus	0	78.18	PF00326	PTHR11731:SF7,PTHR11731	KOG2100	3.4.19.1	K01303	GO:0008236,GO:0006508	AT4G14570.1		acylaminoacyl-peptidase-related
Locus_820_Transcript_14/14_Confidence_0.071_Length_1724	15604	17613	17511	18837	7463	8485	8394	9524	9698	11517	7431	9398	8294	10556	10262	11441	13842	14761	11802	13179	12083	13482	10423	11321	7627	9130	7766	9253	Aquca_023_00117.2|PACid:22023071	A.coerulea	1e-147	97.06	PF00022	PTHR11937,PTHR11937:SF77	KOG0676		K10355		AT5G09810.1	ACT7	actin 7
Locus_821_Transcript_1/1_Confidence_0.000_Length_847	62	65	11	11	1	1	2	2	7	7	38	34	44	38	41	43	9	9	3	3	4	4	9	8	40	34	42	34
Locus_822_Transcript_2/4_Confidence_0.625_Length_990	381	392	1115	1110	737	725	802	799	1659	1692	137	141	161	166	251	255	882	871	1167	1128	1156	1132	1784	1664	142	138	152	146	mgv1a005639m|PACid:17679058	M.guttatus	4e-66	69.66	PF01554	PTHR11206:SF11,PTHR11206	KOG1347			GO:0015238,GO:0015297,GO:0006855,GO:0055085,GO:0016020	AT1G71140.1		MATE efflux family protein
Locus_823_Transcript_6/10_Confidence_0.630_Length_4316	2674	3029	4272	4422	1974	2187	2244	2455	3382	3703	5596	5986	6181	6642	1759	1968	3378	3466	3123	3398	3231	3476	3635	3641	5744	5815	5788	5823	mgv1a000391m|PACid:17680722	M.guttatus	0	76.18	PF01326,PF00686	PTHR22931:SF2,PTHR22931				GO:0005524,GO:0016301,GO:0016310,GO:2001070,GO:0005975,GO:0003824	AT5G26570.1	ATGWD3,OK1,PWD	catalytics;carbohydrate kinases;phosphoglucan, water dikinases
Locus_824_Transcript_1/2_Confidence_0.667_Length_5664	1952	1892	868	859	326	323	363	360	932	933	1473	1452	1618	1603	1284	1230	687	674	517	503	524	511	1003	918	1513	1411	1516	1406	Thecc1EG033752t1|PACid:27457692	T.cacao	8e-87	41.62	PF00078	PTHR19446:SF182,PTHR19446				GO:0003723,GO:0003964,GO:0006278	AT1G43760.1		DNAse I-like superfamily protein
Locus_825_Transcript_7/16_Confidence_0.500_Length_3086	1342	1338	954	963	578	594	640	659	1032	1041	738	728	820	807	883	870	755	755	916	924	923	934	1110	1024	758	708	769	708	mgv1a019682m|PACid:17669884	M.guttatus	0	71.04	PF02928,PF02375,PF02373	PTHR10694:SF8,PTHR10694				GO:0005634,GO:0005515	AT1G08620.1	PKDM7D	Transcription factor jumonji (jmj) family protein / zinc finger (C5HC2 type) family protein
Locus_826_Transcript_1/1_Confidence_0.000_Length_217	6	7	8	4	5	5	8	5	14	9	8	5	10	5	5	5	7	4	9	9	13	8	16	10	9	6	10	5
Locus_827_Transcript_1/1_Confidence_0.000_Length_208	15	13	16	15	6	10	8	11	9	11	6	13	7	15	11	9	13	13	11	17	13	17	11	12	7	14	7	14
Locus_828_Transcript_1/1_Confidence_0.000_Length_207	15	12	16	16	5	11	7	12	10	10	7	11	8	13	11	8	13	13	9	19	12	18	12	11	8	12	8	12
Locus_829_Transcript_3/6_Confidence_0.600_Length_2136	262	261	215	210	119	120	128	131	163	162	239	245	263	269	173	170	171	165	190	188	186	187	176	160	246	239	247	237	mgv1a005508m|PACid:17681974	M.guttatus	0	71.63	PF01535	PTHR24015					AT5G18475.1		Pentatricopeptide repeat (PPR) superfamily protein
Locus_830_Transcript_2/5_Confidence_0.500_Length_955	303	305	260	259	98	94	108	105	138	130	100	113	111	123	200	199	206	204	157	148	157	150	149	129	104	111	105	109	mgv1a004526m|PACid:17673100	M.guttatus	8e-84	74.88	PF03155	PTHR12413	KOG2576	2.4.1.-	K03849	GO:0016758,GO:0005789	AT2G44660.1		ALG6, ALG8 glycosyltransferase family
Locus_831_Transcript_9/10_Confidence_0.182_Length_723	805	781	438	451	258	263	283	289	150	165	327	331	367	370	530	508	347	354	410	410	409	410	162	163	337	322	345	325	mgv1a012658m|PACid:17690209	M.guttatus	6e-63	95.52	PF04511	PTHR11009	KOG0858		K13989		AT4G04860.1	DER2.2	DERLIN-2.2
Locus_832_Transcript_1/4_Confidence_0.600_Length_1184	4709	4680	755	731	101	103	111	113	52	50	716	724	790	797	3097	3041	598	574	161	162	161	161	57	50	736	704	741	699	mgv1a005783m|PACid:17680989	M.guttatus	0	91.35	PF00450	PTHR11802:SF8,PTHR11802	KOG1282			GO:0004185,GO:0006508	AT5G42240.1	scpl42	serine carboxypeptidase-like 42
Locus_833_Transcript_3/4_Confidence_0.300_Length_879	1599	1593	527	549	197	213	220	232	143	132	576	587	626	633	1052	1035	417	431	313	332	318	330	155	131	592	571	587	556	30075.m001163|PACid:16817016	R.communis	9e-161	98.29	PF03953,PF00091	PTHR11588	KOG1375		K07375	GO:0051258,GO:0043234,GO:0003924,GO:0005525,GO:0006184,GO:0007017,GO:0005874	AT5G23860.1	TUB8	tubulin beta 8
Locus_834_Transcript_2/10_Confidence_0.643_Length_3224	3217	3233	575	574	41	39	44	42	43	40	5201	5231	5693	5728	2116	2101	455	451	66	62	65	61	47	40	5338	5082	5331	5022	GSVIVT01025082001|PACid:17833146	V.vinifera	0	74.4	PF00069,PF00989	PTHR24354,PTHR24354:SF88	KOG0610	2.7.11.1	K08282	GO:0006355,GO:0005515,GO:0004672,GO:0005524,GO:0006468	AT3G45780.1	JK224,NPH1,PHOT1,RPT1	phototropin 1
Locus_835_Transcript_5/6_Confidence_0.600_Length_2212	1191	1178	869	869	407	408	443	442	557	546	888	885	964	957	784	766	688	682	645	635	639	627	600	538	912	861	903	840	mgv1a013625m|PACid:17690752	M.guttatus	2e-77	95.76	PF05670	PTHR13049	KOG3272				AT5G11500.1
Locus_836_Transcript_14/20_Confidence_0.567_Length_4095	4839	4862	4113	4109	1928	2013	2119	2207	2201	2204	2724	2808	3003	3106	3183	3159	3252	3220	3050	3128	3051	3125	2366	2167	2796	2728	2812	2723	mgv1a000478m|PACid:17693116	M.guttatus	0	91.86	PF12436,PF00917,PF00443	PTHR24006:SF110,PTHR24006	KOG1863	3.1.2.15	K11838	GO:0004221,GO:0006511,GO:0005515	AT5G06600.1	UBP12	ubiquitin-specific protease 12
Locus_837_Transcript_6/6_Confidence_0.083_Length_2708	290	295	1268	1285	355	370	397	416	610	607	107	123	113	133	191	192	1003	1008	563	576	573	590	657	598	111	120	107	117	mgv1a005717m|PACid:17690463	M.guttatus	2e-66	39.61							AT1G21560.3
Locus_838_Transcript_9/12_Confidence_0.526_Length_1395	122	118	130	133	187	176	205	194	448	468	229	222	255	247	81	77	104	105	297	275	297	276	482	461	236	217	240	217	mgv1a006859m|PACid:17694831	M.guttatus	6e-41	42.99							AT3G66652.1		fip1 motif-containing protein
Locus_839_Transcript_2/8_Confidence_0.421_Length_1048	3820	3787	4000	3990	1376	1357	1498	1477	2401	2374	4269	4221	4732	4699	2513	2460	3163	3127	2177	2109	2158	2092	2581	2334	4382	4101	4431	4120	mgv1a014306m|PACid:17687995	M.guttatus	6e-89	91.79	PF00347	PTHR11655:SF2,PTHR11655	KOG3255		K02940	GO:0003735,GO:0019843,GO:0006412,GO:0005840	AT1G33140.1	PGY2	Ribosomal protein L6 family
Locus_840_Transcript_5/10_Confidence_0.421_Length_1332	630	652	102	96	39	43	48	50	36	43	446	450	495	494	415	424	81	76	63	68	71	72	40	43	459	438	464	434	PGSC0003DMP400014456|PACid:24391809	S.tuberosum	7e-170	79.08	PF00067	PTHR24301,PTHR24301:SF127	KOG0158			GO:0005506,GO:0009055,GO:0016705,GO:0020037,GO:0055114	AT2G26170.1	CYP711A1,MAX1	cytochrome P450, family 711, subfamily A, polypeptide 1
Locus_841_Transcript_3/13_Confidence_0.600_Length_1525	1493	1480	1026	1022	670	654	751	733	268	247	436	421	488	468	982	962	812	802	1061	1017	1082	1039	289	244	448	410	458	411	mgv1a010783m|PACid:17669521	M.guttatus	2e-75	65.79	PF07797						AT1G55340.1		Protein of unknown function (DUF1639)
Locus_842_Transcript_9/16_Confidence_0.667_Length_4401	3834	3806	1618	1628	236	243	253	260	261	259	1345	1351	1491	1494	2522	2473	1280	1276	375	379	366	369	282	256	1381	1313	1397	1310	mgv1a000801m|PACid:17690242	M.guttatus	0	80.48	PF02929,PF02837,PF02836,PF00703	PTHR10066:SF41,PTHR10066		3.2.1.23	K01190	GO:0004553,GO:0005975,GO:0004565,GO:0009341	AT3G54440.1		glycoside hydrolase family 2 protein
Locus_843_Transcript_3/8_Confidence_0.267_Length_2264	32539	32514	35457	35580	8696	8690	9656	9655	9889	9959	17675	17706	19370	19399	21398	21120	28027	27880	13752	13498	13900	13668	10628	9789	18139	17199	18135	17004	mgv1a007931m|PACid:17690891	M.guttatus	0	91.55	PF00274	PTHR11627	KOG1557	4.1.2.13	K01623	GO:0004332,GO:0006096	AT2G36460.1		Aldolase superfamily protein
Locus_844_Transcript_12/21_Confidence_0.308_Length_3112	14018	14014	15452	15487	7888	7984	8733	8834	10130	10066	3505	3504	3829	3819	9219	9103	12215	12136	12474	12401	12571	12506	10887	9895	3598	3405	3586	3348	mgv1a002906m|PACid:17688800	M.guttatus	0	87.9	PF04086,PF02881,PF00448	PTHR11564:SF8,PTHR11564	KOG0781		K13431	GO:0003924,GO:0005047,GO:0005525,GO:0006184,GO:0006886,GO:0005785,GO:0006614	AT4G30600.1		signal recognition particle receptor alpha subunit family protein
Locus_845_Transcript_27/29_Confidence_0.222_Length_1815	851	829	1163	1147	436	431	478	465	684	639	411	413	450	440	560	539	920	900	691	671	689	660	736	629	423	402	422	387	mgv1a016581m|PACid:17670447	M.guttatus	2e-41	83.04							AT3G57785.1
Locus_846_Transcript_5/5_Confidence_0.167_Length_602	436	452	316	306	169	174	180	186	336	313	421	425	481	486	287	294	251	241	269	272	261	265	362	309	433	414	451	427	MDP0000222437|PACid:22630267	M.domestica	4e-55	83.1	PF02374	PTHR10803	KOG2825	3.6.3.16	K01551		AT1G01910.1		P-loop containing nucleoside triphosphate hydrolases superfamily protein
Locus_847_Transcript_10/16_Confidence_0.520_Length_2557	3471	3484	1382	1376	409	399	451	442	1601	1590	15108	15050	16645	16586	2283	2264	1093	1079	648	621	651	627	1722	1564	15505	14619	15584	14539	mgv1a002083m|PACid:17680880	M.guttatus	0	86.34	PF00005	PTHR19211:SF11,PTHR19211	KOG0927			GO:0005524,GO:0016887	AT5G64840.1	ATGCN5,GCN5	general control non-repressible 5
Locus_848_Transcript_1/1_Confidence_0.000_Length_352	49	50	1	2	0	0	0	0	0	1	7	7	7	7	33	33	2	2	2	2	1	1	1	2	8	8	7	7
Locus_849_Transcript_12/17_Confidence_0.200_Length_1801	26041	26046	1253	1255	21	21	22	23	147	145	2036	2069	2251	2276	17125	16919	991	984	35	34	33	34	159	143	2090	2011	2108	1996	mgv1a004740m|PACid:17697616	M.guttatus	1e-155	82.95	PF00067	PTHR24298:SF44,PTHR24298	KOG0156			GO:0005506,GO:0009055,GO:0016705,GO:0020037,GO:0055114	AT5G06900.1	CYP93D1	cytochrome P450, family 93, subfamily D, polypeptide 1
Locus_850_Transcript_2/3_Confidence_0.500_Length_329	490	495	331	336	122	124	137	137	552	556	504	492	552	538	323	322	262	264	194	194	199	195	594	547	518	479	518	472	orange1.1g015098m|PACid:18133154	C.sinensis	2e-24	88.14	PF00270,PF00271	PTHR24031,PTHR24031:SF2	KOG0327		K03257	GO:0003676,GO:0005524,GO:0008026,GO:0004386	AT3G13920.1	EIF4A1,RH4,TIF4A1	eukaryotic translation initiation factor 4A1
Locus_851_Transcript_1/3_Confidence_0.500_Length_1347	6025	8193	11386	13180	5275	6712	6078	7692	6189	8567	4467	6683	5066	7626	3963	5322	9001	10328	8342	10426	8750	10889	6652	8421	4585	6492	4744	6685	mgv1a008839m|PACid:17674332	M.guttatus	2e-105	76.78	PF02535	PTHR11040:SF1,PTHR11040	KOG1558			GO:0046873,GO:0030001,GO:0055085,GO:0016020	AT3G12750.1	ZIP1	zinc transporter 1 precursor
Locus_852_Transcript_2/7_Confidence_0.500_Length_963	3211	3186	19	18	1	1	1	1	0	0	181	177	205	201	2112	2070	16	15	3	3	3	3	1	1	187	173	193	177	mrna32000.1-v1.0-hybrid|PACid:27267388	F.vesca	5e-83	79.17	PF03018	PTHR21495:SF5,PTHR21495					AT1G64160.1		Disease resistance-responsive (dirigent-like protein) family protein
Locus_853_Transcript_2/3_Confidence_0.500_Length_897	14905	14820	1116	1104	44	40	46	42	4	5	4	1	5	2	9802	9627	883	866	71	64	68	61	5	6	5	2	6	3	mgv1a009838m|PACid:17692950	M.guttatus	1e-91	84.21	PF00141			1.11.1.7	K00430	GO:0004601,GO:0020037,GO:0006979,GO:0055114	AT2G18980.1		Peroxidase superfamily protein
Locus_854_Transcript_2/2_Confidence_0.000_Length_2056	1677	1674	621	621	371	366	409	406	575	576	891	901	968	975	1103	1088	492	487	588	570	590	576	619	567	915	876	907	855	PGSC0003DMP400024178|PACid:24424445	S.tuberosum	0	76.48	PF03094				K08472	GO:0008219,GO:0016021	AT2G17480.1	ATMLO8,MLO8	Seven transmembrane MLO family protein
Locus_855_Transcript_2/2_Confidence_0.250_Length_658	728	726	1122	1167	635	651	687	711	2984	2972	550	550	609	608	479	472	888	915	1006	1013	990	1008	3208	2922	565	535	571	534	mgv1a004445m|PACid:17691630	M.guttatus	9e-89	84.77	PF08153,PF01926	PTHR11089:SF9,PTHR11089	KOG2423		K14537	GO:0005525,GO:0005622	AT1G52980.1		GTP-binding family protein
Locus_856_Transcript_8/8_Confidence_0.059_Length_1538	2505	2523	839	832	429	428	475	472	954	966	1062	1060	1169	1162	1648	1639	664	653	680	666	685	670	1026	950	1091	1031	1095	1019	30190.m011251|PACid:16823608	R.communis	5e-104	90.73	PF04749						AT4G23470.1		PLAC8 family protein
Locus_857_Transcript_11/18_Confidence_0.667_Length_3928	1593	1582	1179	1182	955	958	1029	1027	1878	1857	904	920	981	999	1048	1028	933	927	1512	1489	1483	1455	2019	1826	929	895	919	877	mgv1a008836m|PACid:17695079	M.guttatus	2e-61	87.12	PF03839	PTHR12443:SF1,PTHR12443	KOG2927		K12275	GO:0016021,GO:0015031,GO:0008565	AT3G20920.1		translocation protein-related
Locus_858_Transcript_3/7_Confidence_0.643_Length_1729	1452	1450	521	520	64	67	67	70	2	2	598	599	673	674	956	942	413	408	103	106	98	100	3	3	615	583	631	592	mgv1a005268m|PACid:17683125	M.guttatus	0	81.74	PF01120	PTHR10030:SF0,PTHR10030	KOG3340			GO:0007155,GO:0004560,GO:0005975	AT2G28100.1	ATFUC1,FUC1	alpha-L-fucosidase 1
Locus_859_Transcript_7/9_Confidence_0.520_Length_2810	5008	5030	1298	1316	373	370	413	412	1102	1116	3138	3144	3447	3448	3294	3268	1027	1032	591	576	596	585	1185	1098	3221	3055	3228	3023	Thecc1EG020885t3|PACid:27454791	T.cacao	0	72.2	PF03441,PF00875	PTHR11455	KOG0133		K12119	GO:0003913,GO:0006281	AT1G04400.1	AT-PHH1,ATCRY2,CRY2,FHA,PHH1	cryptochrome 2
Locus_860_Transcript_14/18_Confidence_0.615_Length_3220	2514	2535	634	635	260	272	284	296	286	275	962	973	1056	1067	1654	1647	502	498	413	424	410	420	308	271	988	946	990	936	mgv1a001175m|PACid:17688782	M.guttatus	0	69.74	PF11995,PF00225	PTHR24115:SF189,PTHR24115	KOG0242			GO:0003777,GO:0005524,GO:0007018	AT4G38950.2		ATP binding microtubule motor family protein
Locus_861_Transcript_14/19_Confidence_0.593_Length_2050	442	446	1212	1224	483	477	524	516	563	552	638	634	694	689	291	290	959	960	765	742	756	732	606	544	656	617	651	605	mgv1a005875m|PACid:17693134	M.guttatus	0	76.15	PF01758	PTHR10361:SF0,PTHR10361	KOG2718		K03453	GO:0008508,GO:0006814,GO:0016020	AT2G26900.1		Sodium Bile acid symporter family
Locus_862_Transcript_11/12_Confidence_0.462_Length_1496	1908	1877	863	836	734	725	808	793	1297	1301	989	976	1095	1083	1255	1220	683	656	1162	1128	1164	1124	1395	1280	1016	949	1026	950	Thecc1EG030649t2|PACid:27445985	T.cacao	4e-14	88.89	PF08766	PTHR13468	KOG2266				AT5G55660.1		DEK domain-containing chromatin associated protein
Locus_863_Transcript_2/3_Confidence_0.400_Length_888	1319	1318	663	672	436	429	480	474	1194	1193	442	449	475	484	868	857	525	527	691	668	692	672	1284	1174	455	437	446	425	Glyma09g07920.1|PACid:26340388	G.max	9e-90	89.78	PF03357	PTHR10476:SF4,PTHR10476	KOG3230		K12191	GO:0015031	AT2G06530.1	VPS2.1	SNF7 family protein
Locus_864_Transcript_4/6_Confidence_0.714_Length_1258	2448	2901	1534	1675	699	904	821	1049	984	1378	771	1188	884	1374	1610	1885	1213	1313	1107	1406	1183	1486	1058	1355	792	1155	829	1205	evm.model.supercontig_29.38|PACid:16416245	C.papaya	4e-81	67.48	PF06697						AT4G22900.1		Protein of unknown function (DUF1191)
Locus_865_Transcript_1/2_Confidence_0.333_Length_355	13	12	13	18	10	8	11	11	17	16	49	49	52	56	9	8	11	15	17	14	17	17	19	17	51	49	50	50	mgv1a004392m|PACid:17676958	M.guttatus	6e-28	84.62	PF04043,PF01095	PTHR22931:SF5,PTHR22931		3.1.1.11	K01051	GO:0030599,GO:0042545,GO:0005618,GO:0004857	AT4G33220.1	ATPME44,PME44	pectin methylesterase 44
Locus_866_Transcript_3/15_Confidence_0.667_Length_3162	8483	10686	9297	10152	4354	5454	4987	6225	5460	7327	5418	7430	6101	8443	5579	6942	7349	7956	6886	8472	7179	8813	5868	7202	5561	7218	5713	7401	mgv1a001471m|PACid:17693902	M.guttatus	0	78.18	PF00004	PTHR23074:SF20,PTHR23074	KOG0737			GO:0005524,GO:0016887	AT1G64110.3		P-loop containing nucleoside triphosphate hydrolases superfamily protein
Locus_867_Transcript_2/9_Confidence_0.206_Length_2842	3892	3880	2867	2832	1623	1604	1787	1766	3297	3298	1726	1704	1870	1845	2560	2521	2267	2220	2568	2493	2574	2501	3544	3242	1772	1656	1752	1618	mgv1a002246m|PACid:17669781	M.guttatus	0	88.93							AT3G51050.1		FG-GAP repeat-containing protein
Locus_868_Transcript_4/10_Confidence_0.630_Length_3251	1237	1226	759	758	171	174	192	194	192	203	1277	1295	1414	1437	814	797	601	595	272	272	278	276	207	201	1311	1259	1325	1260	mgv1a000578m|PACid:17681871	M.guttatus	0	73.23	PF00400,PF00069	PTHR22847:SF121,PTHR22847	KOG1033			GO:0005515,GO:0006468,GO:0005524,GO:0004672	AT4G11110.1	SPA2	SPA1-related 2
Locus_869_Transcript_3/4_Confidence_0.444_Length_714	968	934	541	547	610	639	674	692	1125	1126	204	200	224	220	637	607	428	429	966	994	972	981	1210	1108	210	195	211	194	mgv1a012874m|PACid:17692177	M.guttatus	5e-70	78.57	PF02798	PTHR11260:SF42,PTHR11260	KOG0406			GO:0005515	AT5G02790.1	GSTL3	Glutathione S-transferase family protein
Locus_870_Transcript_1/4_Confidence_0.667_Length_3540	300	301	155	156	27	27	31	31	125	124	233	238	260	264	198	196	123	123	44	43	46	45	135	123	240	232	244	232	mgv1a000259m|PACid:17682555	M.guttatus	0	81.32	PF00069	PTHR24360:SF96,PTHR24360	KOG0597			GO:0004672,GO:0005524,GO:0006468,GO:0005515	AT5G18700.1	EMB3013,RUK	Protein kinase family protein with ARM repeat domain
Locus_871_Transcript_1/4_Confidence_0.500_Length_807	10309	10044	536	510	25	21	27	23	56	54	710	664	787	730	6780	6525	424	400	41	34	40	34	61	54	730	646	738	641	mgv1a004740m|PACid:17697616	M.guttatus	3e-79	80.59	PF00067	PTHR24298:SF44,PTHR24298	KOG0156			GO:0005506,GO:0009055,GO:0016705,GO:0020037,GO:0055114	AT5G06900.1	CYP93D1	cytochrome P450, family 93, subfamily D, polypeptide 1
Locus_872_Transcript_5/13_Confidence_0.529_Length_1245	228	230	198	193	41	45	47	57	22	25	272	284	291	305	151	150	157	152	66	71	69	82	25	26	280	277	273	268	mgv1a008935m|PACid:17686866	M.guttatus	2e-148	86.26	PF05822	PTHR13045	KOG3128			GO:0000287,GO:0008253,GO:0005737	AT2G38680.1		5\'-nucleotidases;magnesium ion binding
Locus_873_Transcript_8/17_Confidence_0.538_Length_2439	3151	3184	1892	1899	1020	1043	1121	1144	3437	3490	1710	1680	1865	1830	2073	2069	1496	1489	1614	1621	1615	1621	3694	3431	1756	1633	1747	1605	Solyc03g026190.2.1|PACid:27289408	S.lycopersicum	1e-163	78.75	PF01803	PTHR10378,PTHR10378:SF6				GO:0003712,GO:0005634,GO:0007275	AT4G25520.1	SLK1	SEUSS-like 1
Locus_874_Transcript_8/8_Confidence_0.000_Length_4227	3983	3982	2331	2320	1747	1744	1917	1916	3308	3298	2169	2181	2418	2429	2620	2587	1843	1819	2764	2710	2761	2713	3556	3242	2227	2119	2265	2130	mgv1a000351m|PACid:17682762	M.guttatus	0	84.03	PF06470,PF02463	PTHR18937:SF12,PTHR18937	KOG0018		K06636	GO:0005515,GO:0005524,GO:0051276,GO:0005694,GO:0016032	AT3G54670.3	ATSMC1,SMC1,TTN8	Structural maintenance of chromosomes (SMC) family protein
Locus_875_Transcript_3/3_Confidence_0.000_Length_876	2957	3899	4513	4949	1960	2537	2260	2939	2564	3547	1949	2915	2190	3386	1945	2533	3568	3879	3101	3942	3254	4162	2756	3487	2001	2832	2051	2969	Thecc1EG028737t1|PACid:27439744	T.cacao	2e-11	80.36	PF00153	PTHR24089:SF127,PTHR24089	KOG0762		K03454		AT1G79900.1	ATMBAC2,BAC2	Mitochondrial substrate carrier family protein
Locus_876_Transcript_2/3_Confidence_0.700_Length_372	5599	5751	156	148	3	3	3	3	1	0	2460	2506	2719	2769	3683	3736	124	117	6	6	6	6	2	1	2525	2435	2546	2428	mgv1a002070m|PACid:17669983	M.guttatus	3e-28	54.92	PF11594						AT3G01680.1
Locus_877_Transcript_2/4_Confidence_0.556_Length_1733	466	453	538	533	230	247	252	268	201	202	297	290	325	317	307	295	426	418	365	385	364	381	217	200	306	283	305	279	mgv1a004438m|PACid:17685905	M.guttatus	0	81.25	PF07690	PTHR11662:SF23,PTHR11662	KOG2532			GO:0055085,GO:0016021	AT3G46980.3	PHT4;3	phosphate transporter 4;3
Locus_878_Transcript_3/3_Confidence_0.100_Length_2303	15799	15801	2907	2902	86	84	92	90	571	578	678	686	748	755	10390	10264	2299	2275	138	132	134	129	615	569	697	667	701	663	Potri.018G036700.2|PACid:27009597	P.trichocarpa	1e-98	57.02	PF03181						AT5G25610.1	ATRD22,RD22	BURP domain-containing protein
Locus_879_Transcript_1/3_Confidence_0.600_Length_747	38658	54867	57462	70527	26553	36089	30493	41118	34732	48931	27910	41814	31477	47106	25422	35639	45420	55263	41987	56050	43891	58203	37324	48094	28642	40616	29470	41290	mgv1a014776m|PACid:17691682	M.guttatus	6e-17	34.97	PF04043					GO:0004857,GO:0030599
Locus_880_Transcript_8/8_Confidence_0.000_Length_1672	34364	49273	52700	64076	24430	32866	28068	37484	31938	44415	26934	39729	30371	44756	22599	32006	41656	50208	38630	51045	40401	53059	34322	43655	27640	38591	28434	39230	Solyc11g012240.1.1|PACid:27295561	S.lycopersicum	2e-121	58.76							AT3G51970.1	ASAT1,ATASAT1,ATSAT1	acyl-CoA sterol acyl transferase 1
Locus_881_Transcript_13/13_Confidence_0.095_Length_3943	4988	6918	7807	8405	3627	4522	4183	5191	4768	6528	3798	5729	4269	6576	3281	4494	6172	6587	5737	7025	6022	7349	5125	6417	3899	5566	3998	5765	mgv1a019835m|PACid:17679840	M.guttatus	0	83.36	PF08381,PF01363,PF00415	PTHR22870:SF25,PTHR22870	KOG1427			GO:0046872	AT5G19420.2		Regulator of chromosome condensation (RCC1) family with FYVE zinc finger domain
Locus_882_Transcript_14/16_Confidence_0.174_Length_1590	1842	1862	1505	1501	719	713	790	785	1652	1656	1017	1013	1131	1123	1212	1210	1190	1177	1138	1109	1139	1113	1776	1629	1045	985	1060	985	mgv1a007584m|PACid:17696190	M.guttatus	0	83.91	PF00917,PF00651	PTHR24411:SF177,PTHR24411	KOG1987			GO:0005515	AT3G03740.1	ATBPM4,BPM4	BTB-POZ and MATH domain 4
Locus_883_Transcript_3/7_Confidence_0.667_Length_2314	4493	4502	3585	3590	1324	1312	1455	1436	3233	3226	1958	1946	2150	2134	2955	2925	2834	2814	2095	2039	2096	2034	3475	3172	2010	1891	2014	1871	orange1.1g002073m|PACid:18111276	C.sinensis	0	79.81	PF00899,PF10585,PF02134	PTHR10953:SF4,PTHR10953	KOG2012			GO:0003824,GO:0005524,GO:0008641,GO:0006464	AT2G30110.1	ATUBA1,MOS5,UBA1	ubiquitin-activating enzyme 1
Locus_884_Transcript_4/17_Confidence_0.633_Length_2152	2589	2663	2075	2139	879	914	963	1005	734	730	846	876	924	955	1703	1730	1641	1677	1391	1421	1388	1424	790	718	869	852	866	838	LOC_Os01g48280.2|PACid:24121593	O.sativa	2e-42	87.5	PF00179	PTHR24067,PTHR24067:SF30				GO:0005515,GO:0006464,GO:0008150,GO:0005886,GO:0005622,GO:0005829,GO:0009987,GO:0009056,GO:0019538,GO:0003824,GO:0007275,GO:0030154,GO:0009653,GO:0016881	AT1G16890.3	UBC13B,UBC36	ubiquitin-conjugating enzyme 36
Locus_885_Transcript_6/8_Confidence_0.579_Length_2359	723	716	914	915	483	493	547	560	1023	1042	434	441	472	481	476	466	723	718	765	767	789	794	1100	1025	446	429	443	422	GSVIVT01023507001|PACid:17831942	V.vinifera	0	71.5	PF08767	PTHR12596,PTHR12596:SF1	KOG4541				AT3G04490.1
Locus_886_Transcript_6/7_Confidence_0.556_Length_2027	689	696	522	527	279	279	304	304	527	514	354	357	385	391	454	453	413	414	443	435	439	432	567	506	364	348	361	344	mgv1a000494m|PACid:17688199	M.guttatus	1e-165	67.33							AT3G19870.1
Locus_887_Transcript_3/8_Confidence_0.600_Length_2234	1340	1330	2176	2194	545	548	604	606	2255	2249	405	400	446	441	882	865	1721	1720	863	853	871	859	2424	2211	417	390	418	387	mgv1a005092m|PACid:17689611	M.guttatus	3e-125	70.12							AT1G63850.1		BTB/POZ domain-containing protein
Locus_888_Transcript_3/3_Confidence_0.143_Length_1026	1069	1103	8073	8087	929	960	1031	1060	251	252	504	528	548	574	704	717	6382	6337	1471	1492	1485	1502	271	249	518	514	514	504	mgv1a007865m|PACid:17678117	M.guttatus	3e-141	91.21	PF02780,PF02779	PTHR11624:SF42,PTHR11624	KOG0524	1.2.4.1	K00162	GO:0003824,GO:0008152	AT2G34590.1		Transketolase family protein
Locus_889_Transcript_1/1_Confidence_0.500_Length_729	157	146	72	87	79	84	92	98	245	233	116	114	126	125	104	95	58	69	126	132	134	140	264	230	120	112	119	110	mgv1a001703m|PACid:17687219	M.guttatus	2e-29	64.66	PF04677,PF04676	PTHR12072:SF3,PTHR12072	KOG2477				AT1G56290.1		CwfJ-like family protein
Locus_890_Transcript_6/11_Confidence_0.625_Length_1506	877	897	546	540	551	534	610	590	745	742	644	670	703	733	577	583	432	424	873	831	879	837	802	730	662	652	659	643	mgv1a006753m|PACid:17672796	M.guttatus	5e-95	69.04	PF08711	PTHR15141:SF35,PTHR15141				GO:0003677,GO:0006351,GO:0005634,GO:0030528	AT5G05140.1		Transcription elongation factor (TFIIS) family protein
Locus_891_Transcript_1/6_Confidence_0.600_Length_1771	8301	10426	10961	11956	4849	6060	5583	6932	5591	7793	5044	7227	5697	8225	5459	6773	8665	9369	7669	9413	8037	9814	6009	7660	5177	7021	5334	7210	mgv1a004861m|PACid:17684852	M.guttatus	0	74.63	PF00450	PTHR11802:SF8,PTHR11802	KOG1282			GO:0004185,GO:0006508	AT1G28110.2	SCPL45	serine carboxypeptidase-like 45
Locus_892_Transcript_49/58_Confidence_0.109_Length_3966	39884	40007	11233	11240	617	622	681	693	72	68	2641	2650	2883	2898	26229	25987	8880	8808	977	968	982	982	78	68	2711	2575	2700	2541	mgv1a002115m|PACid:17693074	M.guttatus	0	73.34	PF08030,PF08022,PF01794	PTHR11972:SF3,PTHR11972	KOG0039			GO:0005506,GO:0009055,GO:0016491,GO:0050660,GO:0016021,GO:0055114	AT1G01580.1	ATFRO2,FRD1,FRO2	ferric reduction oxidase 2
Locus_893_Transcript_1/1_Confidence_0.000_Length_377	11	7	15	18	1	0	1	1	1	2	3	4	3	5	8	5	13	15	3	2	3	3	2	3	4	5	4	5
Locus_894_Transcript_1/1_Confidence_0.000_Length_307	143	142	79	65	17	21	20	22	27	21	64	54	68	55	95	93	63	52	28	34	30	33	30	22	67	53	65	49
Locus_895_Transcript_5/18_Confidence_0.607_Length_3342	4448	4469	2446	2483	571	559	635	623	342	345	3112	3123	3418	3433	2926	2903	1934	1946	904	870	915	883	369	340	3195	3034	3201	3010	mgv1a003470m|PACid:17683136	M.guttatus	0	81.19	PF00083	PTHR24063:SF85,PTHR24063	KOG0254		K08150	GO:0022857,GO:0055085,GO:0016021	AT4G16480.1	ATINT4,INT4	inositol transporter 4
Locus_896_Transcript_7/20_Confidence_0.242_Length_1749	9075	9128	580	572	114	111	125	126	171	164	15212	15319	16703	16831	5968	5930	459	449	182	174	181	180	185	162	15611	14881	15638	14753	mgv1a005263m|PACid:17693877	M.guttatus	0	86.78	PF08241	PTHR10108:SF328,PTHR10108	KOG1269	2.1.1.103	K05929	GO:0008168,GO:0008152	AT3G18000.1	NMT1,PEAMT,XPL1	S-adenosyl-L-methionine-dependent methyltransferases superfamily protein
Locus_897_Transcript_3/9_Confidence_0.444_Length_1061	1685	1684	775	785	252	249	267	267	466	456	490	478	537	524	1109	1094	613	616	400	388	386	379	502	449	504	465	504	460	mgv1a012314m|PACid:17689483	M.guttatus	4e-79	71.19	PF01086	PTHR10639:SF0,PTHR10639	KOG4031			GO:0030132,GO:0030130,GO:0016192,GO:0006886,GO:0005198	AT2G40060.1		Clathrin light chain protein
Locus_898_Transcript_2/4_Confidence_0.143_Length_1449	2309	2342	1987	2017	214	225	244	251	239	298	1269	1323	1406	1463	1519	1522	1571	1581	340	351	353	357	258	294	1303	1286	1317	1283	mgv1a008446m|PACid:17697164	M.guttatus	3e-171	84.92	PF00175	PTHR19384:SF1,PTHR19384	KOG0534	1.18.1.2	K02641	GO:0016491,GO:0055114	AT1G30510.1	ATRFNR2,RFNR2	root FNR 2
Locus_899_Transcript_6/8_Confidence_0.579_Length_2865	2634	2642	2603	2594	862	857	949	942	1506	1493	1404	1406	1572	1573	1733	1717	2058	2033	1365	1333	1367	1335	1619	1468	1442	1367	1473	1380	mgv1a001435m|PACid:17680423	M.guttatus	0	85.78	PF02771,PF02770,PF01636,PF00441	PTHR10909:SF148,PTHR10909	KOG1469	1.3.99.3	K00249	GO:0016627,GO:0055114,GO:0003995	AT3G06810.1	IBR3	acyl-CoA dehydrogenase-related
Locus_900_Transcript_7/7_Confidence_0.000_Length_1202	742	747	887	880	893	908	987	999	1102	1133	162	174	179	190	489	486	702	690	1414	1412	1422	1415	1185	1115	167	170	169	167	mgv1a017698m|PACid:17682445	M.guttatus	1e-41	64.91							AT5G67620.1
Locus_901_Transcript_1/1_Confidence_0.000_Length_206	60	63	66	73	42	46	45	51	65	87	38	43	42	48	40	42	53	58	68	73	66	74	71	86	40	43	40	43
Locus_902_Transcript_1/1_Confidence_0.000_Length_213	79	82	70	74	35	47	42	53	49	52	61	86	68	96	53	54	56	59	57	75	62	76	54	52	64	85	65	85	mgv1a024877m|PACid:17695478	M.guttatus	2e-16	71.83	PF01535	PTHR24015					AT5G43820.1		Pentatricopeptide repeat (PPR) superfamily protein
Locus_903_Transcript_1/1_Confidence_0.000_Length_213	70	65	66	66	33	37	37	40	39	44	55	80	61	89	47	43	53	52	54	59	55	58	43	44	57	79	58	79	mgv1a024877m|PACid:17695478	M.guttatus	2e-21	71.83	PF01535	PTHR24015					AT5G43820.1		Pentatricopeptide repeat (PPR) superfamily protein
Locus_904_Transcript_1/1_Confidence_0.000_Length_661	134	162	147	154	88	80	98	91	127	111	97	93	108	102	89	106	117	121	141	126	142	130	138	110	101	91	102	90
Locus_905_Transcript_1/1_Confidence_0.000_Length_846	50	51	59	54	33	33	34	37	76	82	26	25	27	25	34	34	47	43	54	53	50	54	83	82	28	25	26	23
Locus_906_Transcript_1/1_Confidence_0.000_Length_260	15	19	92	93	48	43	54	47	97	102	6	12	6	12	11	13	74	74	77	68	79	68	105	101	7	13	7	11
Locus_907_Transcript_7/35_Confidence_0.014_Length_667	17301	24539	30626	36851	14286	19038	16441	21714	17783	24724	13761	20540	15542	23261	11378	15940	24208	28876	22590	29569	23666	30737	19111	24301	14122	19952	14551	20389
Locus_908_Transcript_1/2_Confidence_0.500_Length_466	411	407	251	236	31	28	33	30	1	0	13	16	16	18	271	265	199	186	51	45	49	44	2	1	14	17	16	17	mgv1a002448m|PACid:17690816	M.guttatus	5e-24	57.14	PF06964,PF02018					GO:0046556,GO:0046373,GO:0016798	AT3G10740.1	ARAF,ARAF1,ASD1,ATASD1	alpha-L-arabinofuranosidase 1
Locus_909_Transcript_20/28_Confidence_0.400_Length_2382	2921	2900	2537	2548	1484	1501	1637	1657	2383	2390	1538	1529	1696	1683	1922	1884	2006	1997	2348	2333	2358	2347	2562	2350	1579	1486	1589	1476	mgv1a004550m|PACid:17671368	M.guttatus	1e-173	70.8	PF03467	PTHR13112	KOG1295		K14328		AT1G33980.1	ATUPF3,UPF3	Smg-4/UPF3 family protein
Locus_910_Transcript_13/19_Confidence_0.567_Length_2991	3562	3551	2085	2092	1089	1083	1208	1201	1626	1619	2964	2992	3232	3264	2343	2307	1649	1640	1723	1684	1740	1701	1748	1592	3043	2907	3027	2862	mgv1a001351m|PACid:17691699	M.guttatus	0	72.66	PF00400	PTHR19845	KOG0267			GO:0005515	AT1G61210.1		Transducin/WD40 repeat-like superfamily protein
Locus_911_Transcript_1/4_Confidence_0.600_Length_1408	2018	1986	954	956	448	452	487	491	1243	1251	489	476	528	517	1328	1291	755	750	710	704	702	696	1337	1231	503	463	495	454
Locus_912_Transcript_5/6_Confidence_0.381_Length_1291	6113	6044	399	421	55	55	60	58	18	22	1208	1191	1329	1312	4021	3927	316	331	89	87	88	84	20	23	1241	1158	1245	1151	MDP0000312812|PACid:22629229	M.domestica	2e-13	28.14	PF00931	PTHR23155,PTHR23155:SF121	KOG4658			GO:0043531,GO:0006915,GO:0005524	AT4G27220.1		NB-ARC domain-containing disease resistance protein
Locus_913_Transcript_3/3_Confidence_0.167_Length_882	238	231	112	111	21	20	22	21	6	7	159	156	173	171	157	151	89	88	35	33	33	31	8	8	164	152	163	151	mgv1a003893m|PACid:17669394	M.guttatus	2e-104	79.77	PF02133		KOG2466		K03457	GO:0015205,GO:0015851,GO:0016020	AT5G03555.1		permease, cytosine/purines, uracil, thiamine, allantoin family protein
Locus_914_Transcript_9/20_Confidence_0.515_Length_3215	340	375	289	311	132	179	144	203	223	287	459	594	507	657	224	244	229	244	210	280	209	289	241	283	472	578	476	577	mgv1a024604m|PACid:17680014	M.guttatus	4e-62	82.58	PF03547				K13947	GO:0055085,GO:0016021	AT2G01420.2	ATPIN4,PIN4	Auxin efflux carrier family protein
Locus_915_Transcript_8/10_Confidence_0.593_Length_2668	13110	13096	3146	3153	467	476	513	525	477	486	261	264	294	297	8622	8507	2487	2471	740	741	740	745	514	479	269	257	276	261	Solyc12g008840.1.1|PACid:27308071	S.lycopersicum	0	80.03	PF01301	PTHR23421,PTHR23421:SF33	KOG0496	3.2.1.23	K01190	GO:0004553,GO:0005975,GO:0004565,GO:0009341	AT4G26140.1	BGAL12	beta-galactosidase 12
Locus_916_Transcript_7/8_Confidence_0.545_Length_1911	2138	2125	1487	1483	357	364	392	396	793	789	1474	1468	1620	1609	1407	1381	1176	1163	566	567	566	562	853	776	1514	1427	1518	1411	mgv1a012117m|PACid:17689146	M.guttatus	3e-87	72.43	PF00156	PTHR11776	KOG1712	2.4.2.7	K00759	GO:0009116	AT1G27450.1	APT1,ATAPT1	adenine phosphoribosyl transferase 1
Locus_917_Transcript_3/13_Confidence_0.579_Length_2764	3866	3839	1842	1840	504	520	542	564	859	841	1462	1460	1621	1621	2543	2494	1457	1443	799	809	782	800	924	828	1501	1419	1519	1422	mgv1a002650m|PACid:17676349	M.guttatus	0	80.25	PF00324	PTHR11785:SF53,PTHR11785	KOG1286			GO:0006810,GO:0055085,GO:0016020,GO:0015171,GO:0003333	AT1G58030.1	CAT2	cationic amino acid transporter 2
Locus_918_Transcript_1/7_Confidence_0.300_Length_1190	3129	3114	2021	2025	956	958	1056	1057	1179	1189	2035	2037	2220	2224	2058	2023	1598	1587	1513	1489	1521	1498	1268	1170	2089	1980	2079	1950	mgv1a012302m|PACid:17682971	M.guttatus	2e-131	89.41	PF01257	PTHR10371	KOG3196	1.6.5.3,1.6.99.3	K03943	GO:0016491,GO:0051287,GO:0055114	AT4G02580.1		NADH-ubiquinone oxidoreductase 24 kDa subunit, putative
Locus_919_Transcript_1/1_Confidence_0.000_Length_664	29	25	9	17	3	5	3	5	12	11	6	6	6	6	20	17	8	14	6	9	6	8	14	12	7	7	7	6
Locus_920_Transcript_3/10_Confidence_0.538_Length_3155	3944	3901	3412	3401	929	926	1013	1007	1476	1471	1597	1608	1742	1755	2594	2535	2698	2666	1471	1440	1459	1427	1587	1447	1640	1563	1632	1539	mgv1a001050m|PACid:17671529	M.guttatus	0	91.13	PF03630,PF01937	PTHR12280:SF10,PTHR12280	KOG2201	2.7.1.33	K09680	GO:0004594,GO:0005524,GO:0015937	AT4G32180.1	ATPANK2,PANK2	pantothenate kinase 2
Locus_921_Transcript_13/13_Confidence_0.125_Length_1495	15182	20266	24025	26029	21041	23176	23376	25782	42119	45523	9569	13298	10684	15007	9984	13164	18991	20396	33271	35995	33647	36495	45262	44744	9821	12918	10003	13155	mgv1a013007m|PACid:17677944	M.guttatus	5e-42	84.17	PF00031	PTHR11413:SF28,PTHR11413				GO:0004869	AT3G12490.2	ATCYS6,ATCYSB,CYSB	cystatin B
Locus_922_Transcript_3/3_Confidence_0.000_Length_1642	283	281	13	11	2	2	2	2	9	8	45	48	48	51	187	183	11	9	5	5	4	4	11	9	47	48	46	46	mgv1a004896m|PACid:17686158	M.guttatus	0	65.44	PF00150	PTHR10551:SF6,PTHR10551		3.2.1.58	K01210	GO:0004553,GO:0005975
Locus_923_Transcript_1/2_Confidence_0.500_Length_2434	630	641	445	453	261	267	282	290	167	173	599	622	660	681	415	417	353	356	414	416	407	412	181	171	616	605	619	598	mgv1a007174m|PACid:17676630	M.guttatus	2e-28	66.67	PF01554	PTHR11206:SF9,PTHR11206	KOG1347			GO:0015238,GO:0015297,GO:0006855,GO:0055085,GO:0016020	AT1G33110.2		MATE efflux family protein
Locus_924_Transcript_7/9_Confidence_0.545_Length_6419	1031	1015	929	938	623	621	680	681	2079	2074	424	404	470	442	679	660	735	736	987	966	980	965	2235	2039	436	393	441	388	mgv1a001094m|PACid:17691360	M.guttatus	0	55.72	PF00931	PTHR11017:SF127,PTHR11017	KOG4658			GO:0043531,GO:0006915,GO:0005524	AT5G35450.1		Disease resistance protein (CC-NBS-LRR class) family
Locus_925_Transcript_6/20_Confidence_0.571_Length_3464	1051	1057	1313	1311	547	552	602	603	748	746	621	626	672	674	692	687	1039	1028	866	859	868	855	805	734	638	609	630	592	PGSC0003DMP400041083|PACid:24420166	S.tuberosum	7e-123	66.18	PF07800						AT1G68140.1		Protein of unknown function (DUF1644)
Locus_926_Transcript_1/2_Confidence_0.333_Length_1300	1866	1879	789	796	193	193	212	214	168	169	434	442	479	486	1228	1221	624	624	307	301	307	304	182	167	446	430	449	427	mgv1a024424m|PACid:17689243	M.guttatus	1e-110	69.15	PF07859	PTHR23024:SF10,PTHR23024	KOG1515			GO:0016787,GO:0008152	AT1G19190.1		alpha/beta-Hydrolases superfamily protein
Locus_927_Transcript_2/2_Confidence_0.333_Length_498	1274	1267	149	148	84	81	92	90	125	122	838	816	916	894	838	824	119	117	134	127	134	129	135	121	861	794	858	784	mgv1a014752m|PACid:17672922	M.guttatus	7e-40	85.23	PF01477	PTHR24748:SF34,PTHR24748				GO:0005515	AT2G22170.1		Lipase/lipooxygenase, PLAT/LH2 family protein
Locus_928_Transcript_12/13_Confidence_0.250_Length_3005	18368	22961	23872	27001	11291	14133	12897	16041	14357	18828	12098	16337	13581	18504	12080	14915	18870	21158	17855	21951	18565	22707	15429	18506	12416	15870	12715	16220	PGSC0003DMP400021552|PACid:24393300	S.tuberosum	0	90.21	PF09066,PF01602,PF02883	PTHR11134	KOG1061		K12392	GO:0006886,GO:0016192,GO:0030117,GO:0030131,GO:0005515	AT4G23460.1		Adaptin family protein
Locus_929_Transcript_7/10_Confidence_0.440_Length_4140	14285	19464	25544	30174	12383	15922	14202	18145	14954	20289	12315	17176	13835	19467	9395	12643	20192	23644	19581	24729	20443	25685	16071	19942	12639	16684	12953	17064	Solyc07g062140.2.1|PACid:27294844	S.lycopersicum	0	77.59	PF02358,PF00982	PTHR10788	KOG1050	2.4.1.15	K00697	GO:0003824,GO:0005992	AT1G78580.1	ATTPS1,TPS1	trehalose-6-phosphate synthase
Locus_930_Transcript_1/1_Confidence_0.000_Length_1064	187	194	1	1	1	1	1	1	1	1	5	6	5	6	124	127	2	2	3	3	3	3	2	2	6	7	6	6	29737.m001246|PACid:16807264	R.communis	3e-81	46.99	PF01117,PF07468					GO:0009405,GO:0005576
Locus_931_Transcript_1/1_Confidence_0.000_Length_290	184	148	124	142	66	59	71	66	112	113	118	105	128	113	122	97	99	112	106	93	104	95	121	112	122	103	121	100	Solyc01g111530.2.1|PACid:27301755	S.lycopersicum	7e-47	98.96	PF00632	PTHR11254,PTHR11254:SF73	KOG0168	6.3.2.19	K10590	GO:0016881,GO:0006464,GO:0005622	AT4G38600.1	KAK,UPL3	HEAT repeat ;HECT-domain (ubiquitin-transferase)
Locus_932_Transcript_2/21_Confidence_0.667_Length_6385	9878	9857	9469	9442	5433	5471	5978	6013	10458	10478	5287	5260	5768	5744	6496	6403	7485	7399	8592	8498	8606	8513	11239	10299	5427	5110	5401	5036	mgv1a000077m|PACid:17681329	M.guttatus	0	82.61	PF00632	PTHR11254:SF73,PTHR11254	KOG0168	6.3.2.19	K10590	GO:0005515,GO:0016881,GO:0006464,GO:0005622	AT4G38600.2	KAK,UPL3	HEAT repeat ;HECT-domain (ubiquitin-transferase)
Locus_933_Transcript_1/1_Confidence_0.000_Length_495	25	59	48	70	38	59	45	65	61	69	16	37	17	38	17	39	39	56	62	93	66	93	67	69	17	37	17	34
Locus_934_Transcript_1/1_Confidence_0.000_Length_910	63	57	80	94	46	38	50	41	128	139	20	31	21	32	42	38	64	74	74	61	73	59	139	138	22	31	21	29
Locus_935_Transcript_5/11_Confidence_0.571_Length_1144	1710	1643	1460	1501	912	918	1013	1028	2020	1973	1414	1401	1553	1537	1125	1068	1155	1177	1444	1427	1459	1457	2172	1940	1452	1362	1455	1348	GSVIVT01027911001|PACid:17835173	V.vinifera	2e-99	82.11	PF00400,PF08606	PTHR13889,PTHR13889:SF9	KOG0289	6.3.2.19	K10599	GO:0005515	AT2G33340.1	MAC3B	MOS4-associated complex 3B
Locus_936_Transcript_3/4_Confidence_0.500_Length_849	4420	4913	605	620	24	20	27	24	0	0	1562	1713	1727	1894	2907	3192	479	487	40	33	40	35	1	1	1604	1665	1618	1661
Locus_937_Transcript_2/2_Confidence_0.000_Length_707	170	163	52	49	17	17	17	17	77	77	107	104	116	113	112	107	42	39	28	28	26	25	84	77	111	102	110	100	mgv1a016028m|PACid:17683996	M.guttatus	5e-11	61.11
Locus_938_Transcript_3/3_Confidence_0.167_Length_1392	387	384	192	192	70	59	80	66	116	116	147	140	163	154	255	250	153	151	112	93	117	95	126	115	152	137	154	136	mgv1a000892m|PACid:17680756	M.guttatus	1e-12	83.33	PF00503	PTHR10218:SF90,PTHR10218	KOG0082			GO:0019001,GO:0007186,GO:0004871	AT2G23460.1	ATXLG1,XLG1	extra-large G-protein 1
Locus_939_Transcript_2/2_Confidence_0.333_Length_622	49797	52405	8641	9044	2936	3151	3221	3495	2883	3026	948	1079	1047	1200	32747	34040	6831	7087	4644	4895	4638	4949	3099	2975	974	1049	981	1053
Locus_940_Transcript_1/7_Confidence_0.667_Length_2022	6666	6592	951	947	357	350	390	379	326	338	1816	1803	1986	1973	4384	4282	752	743	566	545	563	538	351	333	1865	1752	1860	1730	mgv1a006053m|PACid:17669518	M.guttatus	0	84.8	PF02469	PTHR10900:SF38,PTHR10900	KOG1437				AT5G06390.1	FLA17	FASCICLIN-like arabinogalactan protein 17 precursor
Locus_941_Transcript_5/9_Confidence_0.611_Length_2362	1749	1755	3881	3900	1456	1467	1582	1598	1045	1034	477	468	533	523	1151	1141	3068	3057	2304	2280	2278	2263	1124	1017	491	456	500	459	mgv1a000079m|PACid:17694825	M.guttatus	0	84.02	PF00005	PTHR19229:SF70,PTHR19229	KOG0059			GO:0005524,GO:0016887	AT2G41700.1	ABCA1,AtABCA1	ATP-binding cassette A1
Locus_942_Transcript_3/6_Confidence_0.444_Length_372	4045	4329	4963	5270	1737	1881	1887	2054	3215	3381	5458	6217	6023	6859	2661	2813	3924	4130	2748	2923	2717	2909	3456	3324	5602	6040	5640	6013	mgv1a016086m|PACid:17687764	M.guttatus	5e-34	92.21	PF01929	PTHR11127	KOG3421		K02875	GO:0003735,GO:0006412,GO:0005622,GO:0005840	AT4G27090.1		Ribosomal protein L14
Locus_943_Transcript_4/5_Confidence_0.364_Length_1103	1474	1440	521	512	18	19	20	21	57	55	2753	2730	3018	2998	970	936	413	402	30	31	30	31	62	55	2826	2653	2826	2629	Thecc1EG020013t2|PACid:27453505	T.cacao	8e-92	71.19	PF00643					GO:0008270,GO:0005622	AT2G31380.1	STH	salt tolerance homologue
Locus_944_Transcript_1/1_Confidence_0.400_Length_813	593	603	400	404	217	230	241	258	2770	2821	1699	1743	1879	1923	391	392	317	317	345	359	348	367	2978	2774	1745	1694	1760	1686
Locus_945_Transcript_4/9_Confidence_0.250_Length_1018	6924	8625	10116	10789	4665	5423	5335	6186	5062	6660	4753	6372	5328	7301	4554	5603	7997	8455	7378	8424	7680	8758	5441	6547	4879	6190	4989	6400	Glyma05g17900.1|PACid:26321441	G.max	3e-91	96.2	PF00179	PTHR24067:SF32,PTHR24067	KOG0424	6.3.2.19	K10577	GO:0016881	AT3G57870.1	AHUS5,ATSCE1,EMB1637,SCE1,SCE1A	sumo conjugation enzyme 1
Locus_946_Transcript_18/31_Confidence_0.264_Length_2716	323	324	852	841	1292	1285	1427	1424	4605	4604	177	192	194	213	213	211	674	660	2044	1997	2055	2017	4950	4526	183	187	183	188	PGSC0003DMP400041785|PACid:24394304	S.tuberosum	0	74.85	PF07690	PTHR11662:SF82,PTHR11662	KOG2533		K13783	GO:0055085,GO:0016021	AT4G17550.1		Major facilitator superfamily protein
Locus_947_Transcript_1/1_Confidence_0.000_Length_227	60	54	64	58	21	26	25	28	35	25	25	19	26	25	40	36	51	46	35	42	37	41	39	26	27	19	25	23
Locus_948_Transcript_1/1_Confidence_0.000_Length_307	13	10	9	18	4	6	5	7	17	12	5	10	5	10	9	7	8	15	8	11	9	11	19	13	6	11	6	10
Locus_949_Transcript_1/1_Confidence_0.000_Length_248	5	11	16	11	8	3	8	3	6	12	12	5	13	5	4	8	13	9	14	6	13	6	8	13	13	6	13	5
Locus_950_Transcript_1/1_Confidence_0.000_Length_282	14	12	11	2	7	10	7	11	4	11	3	7	4	7	10	8	9	2	13	17	12	17	5	12	4	8	5	7
Locus_951_Transcript_1/1_Confidence_0.000_Length_396	26	22	48	39	20	15	22	18	30	25	33	20	34	21	18	15	39	31	33	25	33	27	33	26	35	20	33	19
Locus_952_Transcript_1/1_Confidence_0.000_Length_281	6	5	8	16	8	9	9	9	9	13	0	2	0	2	5	4	7	13	14	16	14	14	11	14	1	3	1	3
Locus_953_Transcript_1/1_Confidence_0.000_Length_223	3	7	7	8	4	4	4	4	8	6	2	4	2	4	3	5	6	7	8	8	7	7	10	7	3	5	3	4
Locus_954_Transcript_1/1_Confidence_0.000_Length_414	29	35	25	24	9	8	9	8	7	9	14	17	14	17	20	23	21	20	16	14	14	13	9	10	15	17	14	16
Locus_955_Transcript_1/1_Confidence_0.000_Length_212	7	7	9	13	4	9	5	10	2	7	1	10	1	10	5	5	8	11	8	16	9	16	3	8	2	11	2	10	Cucsa.051650.1|PACid:16954226	C.sativus	2e-15	91.3	PF00076	PTHR12603	KOG2068	6.3.2.19	K10643	GO:0003676	AT3G45630.1		RNA binding (RRM/RBD/RNP motifs) family protein
Locus_956_Transcript_10/10_Confidence_0.000_Length_4233	4480	4502	4359	4370	1883	1888	2073	2082	2818	2852	2351	2376	2598	2621	2947	2925	3446	3425	2979	2934	2985	2948	3029	2804	2414	2309	2433	2298	mgv1a000688m|PACid:17686065	M.guttatus	0	64.91	PF00076	PTHR12603	KOG2068	6.3.2.19	K10643	GO:0003676	AT2G28540.2		RNA binding (RRM/RBD/RNP motifs) family protein
Locus_957_Transcript_1/1_Confidence_0.667_Length_679	222	225	118	122	58	69	64	73	91	91	134	141	145	153	147	147	94	96	93	109	94	105	99	90	139	138	137	135	mgv1a020602m|PACid:17691684	M.guttatus	9e-32	45.25	PF07814	PTHR22100:SF9,PTHR22100					AT1G11060.1		WAPL (Wings apart-like protein regulation of heterochromatin) protein
Locus_958_Transcript_3/5_Confidence_0.615_Length_2666	1197	1194	785	778	449	442	480	473	735	742	594	607	655	667	788	776	621	610	712	688	692	671	791	730	611	591	614	586	Solyc02g078560.2.1|PACid:27286115	S.lycopersicum	0	56.49	PF07814	PTHR22100,PTHR22100:SF9	KOG2152				AT1G11060.1		WAPL (Wings apart-like protein regulation of heterochromatin) protein
Locus_959_Transcript_4/8_Confidence_0.500_Length_2260	1442	1455	1624	1632	686	685	756	756	1335	1349	455	583	511	646	949	946	1284	1280	1086	1065	1090	1072	1436	1327	468	567	479	567	mgv1a005980m|PACid:17676274	M.guttatus	9e-153	92.01	PF02149,PF00069	PTHR24343:SF123,PTHR24343	KOG0583			GO:0004672,GO:0005524,GO:0006468,GO:0005515,GO:0004674	AT3G01090.2	AKIN10,KIN10,SNRK1.1	SNF1 kinase homolog 10
Locus_960_Transcript_15/27_Confidence_0.118_Length_3703	1579	1586	1603	1613	1075	1072	1173	1168	1620	1655	1044	1024	1149	1131	1039	1031	1268	1265	1701	1666	1690	1655	1742	1628	1072	996	1077	992	mgv1a011882m|PACid:17673241	M.guttatus	1e-34	75.73	PF04305	PTHR21496					AT5G04520.1		Protein of unknown function DUF455
Locus_961_Transcript_5/10_Confidence_0.565_Length_1503	1640	1635	1340	1346	471	470	512	511	727	721	610	626	680	696	1079	1063	1060	1055	746	731	738	725	782	710	627	609	638	611	mgv1a010837m|PACid:17692457	M.guttatus	3e-133	85.96	PF00226	PTHR24078:SF28,PTHR24078	KOG0722			GO:0031072	AT1G61770.1		Chaperone DnaJ-domain superfamily protein
Locus_962_Transcript_4/4_Confidence_0.143_Length_1555	8963	8917	2301	2373	458	510	498	558	339	360	5062	5032	5562	5548	5895	5793	1820	1860	726	794	718	791	365	355	5196	4889	5208	4864	PGSC0003DMP400027608|PACid:24387502	S.tuberosum	1e-137	92.09	PF00464	PTHR11680	KOG2467	2.1.2.1	K00600	GO:0004372,GO:0006544,GO:0006563	AT4G13930.1	SHM4	serine hydroxymethyltransferase 4
Locus_963_Transcript_3/8_Confidence_0.333_Length_892	2122	2127	1501	1521	565	558	621	616	666	664	1209	1197	1324	1311	1396	1382	1187	1193	895	868	895	873	717	654	1242	1164	1240	1150	mgv1a013334m|PACid:17672736	M.guttatus	2e-115	91.44	PF00227	PTHR11599:SF8,PTHR11599	KOG0179	3.4.25.1	K02732	GO:0004298,GO:0051603,GO:0005839	AT3G60820.1	PBF1	N-terminal nucleophile aminohydrolases (Ntn hydrolases) superfamily protein
Locus_964_Transcript_11/13_Confidence_0.300_Length_3028	16481	16505	2677	2676	1645	1668	1791	1811	1973	1964	10902	10913	12031	12022	10839	10721	2117	2098	2603	2592	2579	2565	2121	1931	11189	10601	11264	10538	mgv1a001484m|PACid:17687863	M.guttatus	0	78.72	PF03141	PTHR10108:SF55,PTHR10108				GO:0008168,GO:0008152	AT5G64030.1		S-adenosyl-L-methionine-dependent methyltransferases superfamily protein
Locus_965_Transcript_2/10_Confidence_0.455_Length_983	674	688	429	427	293	289	312	314	820	793	426	428	480	479	444	448	340	335	465	450	451	446	882	780	438	417	450	421	mgv1a007066m|PACid:17676511	M.guttatus	1e-95	77.24	PF01467	PTHR10739:SF14,PTHR10739	KOG2803			GO:0016779,GO:0009058	AT2G38670.1	PECT1	phosphorylethanolamine cytidylyltransferase 1
Locus_966_Transcript_8/12_Confidence_0.556_Length_4313	2309	2299	1474	1497	695	707	760	776	1309	1296	1342	1346	1491	1496	1519	1494	1166	1174	1101	1100	1095	1100	1408	1275	1378	1308	1397	1312	GSVIVT01035878001|PACid:17840961	V.vinifera	0	81.36	PF00917	PTHR24007:SF24,PTHR24007	KOG1987			GO:0005515	AT2G25320.1		TRAF-like family protein
Locus_967_Transcript_11/19_Confidence_0.667_Length_3053	5693	5737	649	641	325	324	357	358	695	722	1446	1460	1618	1636	3744	3727	514	503	515	505	515	508	748	711	1485	1419	1516	1435	Solyc02g037530.2.1|PACid:27288828	S.lycopersicum	0	75.36	PF02309,PF06507,PF02362					GO:0006355,GO:0005634,GO:0003677,GO:0009725	AT5G37020.1	ARF8,ATARF8	auxin response factor 8
Locus_968_Transcript_3/4_Confidence_0.375_Length_962	3665	3774	4141	4211	1474	1533	1635	1710	3853	3907	4000	4121	4388	4536	2411	2452	3274	3300	2332	2382	2355	2422	4142	3841	4106	4004	4109	3977	mgv1a013814m|PACid:17695219	M.guttatus	2e-100	91.92	PF00177	PTHR11205:SF1,PTHR11205	KOG3291		K02989	GO:0006412,GO:0005840,GO:0005622,GO:0003735,GO:0015935	AT3G11940.2	AML1,ATRPS5A,RPS5A	ribosomal protein 5A
Locus_969_Transcript_1/2_Confidence_0.667_Length_758	877	891	627	636	701	702	788	788	1035	1051	624	620	680	679	577	579	496	499	1110	1092	1136	1117	1113	1034	641	603	638	596	mgv1a011280m|PACid:17682139	M.guttatus	3e-91	83.08	PF01370	PTHR12126:SF2,PTHR12126	KOG4288			GO:0003824,GO:0050662,GO:0044237	AT5G10730.1		NAD(P)-binding Rossmann-fold superfamily protein
Locus_970_Transcript_4/10_Confidence_0.667_Length_2177	1038	1068	735	753	353	359	392	399	897	885	479	476	532	528	683	694	582	591	560	559	566	566	965	871	493	463	499	464	mgv1a002557m|PACid:17697226	M.guttatus	0	71.4	PF05033,PF02182,PF00856	PTHR22884:SF20,PTHR22884	KOG1082			GO:0042393,GO:0008270,GO:0018024,GO:0034968,GO:0005634,GO:0005515	AT4G13460.2	SDG22,SET22,SUVH9	SU(VAR)3-9 homolog 9
Locus_971_Transcript_10/12_Confidence_0.200_Length_724	18081	25666	29688	35503	14036	18683	16122	21331	18026	24994	14345	21538	16179	24383	11891	16672	23467	27820	22195	29017	23206	30195	19372	24567	14722	20921	15148	21373	evm.model.supercontig_84.105|PACid:16427266	C.papaya	5e-85	84.26	PF04078	PTHR12262	KOG3036		K12606		AT3G20800.1		Cell differentiation, Rcd1-like protein
Locus_972_Transcript_2/2_Confidence_0.250_Length_921	969	959	488	476	186	199	211	224	412	413	317	321	341	351	638	624	387	374	296	311	305	318	444	407	326	313	320	309	mgv1a003672m|PACid:17689340	M.guttatus	4e-98	73.25	PF02365					GO:0003677,GO:0006355	AT1G34190.1	anac017,NAC017	NAC domain containing protein 17
Locus_973_Transcript_3/4_Confidence_0.375_Length_730	968	982	898	909	399	410	441	458	1077	1081	2878	2857	3178	3144	637	639	711	713	632	638	636	650	1158	1063	2954	2776	2976	2757	Potri.001G067800.1|PACid:27046511	P.trichocarpa	4e-113	92.42	PF00458,PF03129,PF00587	PTHR10745	KOG2298	6.1.1.14	K01880	GO:0004812,GO:0005524,GO:0006418,GO:0000166,GO:0005737,GO:0006412,GO:0006426,GO:0004820	AT1G29880.1		glycyl-tRNA synthetase / glycine--tRNA ligase
Locus_974_Transcript_1/6_Confidence_0.455_Length_1132	284	281	512	507	337	334	374	372	267	277	215	221	230	236	187	183	405	398	534	520	540	528	288	273	222	216	216	208	mgv1a006526m|PACid:17692164	M.guttatus	6e-106	61.89							AT1G05410.1		Protein of unknown function (DUF1423)
Locus_975_Transcript_4/5_Confidence_0.462_Length_855	3218	3191	167	164	9	7	12	10	0	0	49	51	54	58	2117	2073	133	129	16	12	19	16	1	1	51	51	51	52	mgv1a010214m|PACid:17674583	M.guttatus	7e-115	93.63	PF03016	PTHR11062:SF24,PTHR11062				GO:0016020	AT1G27440.1	ATGUT1,GUT2,IRX10	Exostosin family protein
Locus_976_Transcript_1/1_Confidence_0.667_Length_248	891	900	39	33	2	1	2	1	0	0	21	20	24	20	587	585	32	27	5	3	4	3	1	1	23	20	23	18	orange1.1g038885m|PACid:18116037	C.sinensis	5e-40	91.46	PF03016	PTHR11062,PTHR11062:SF24	KOG1021			GO:0016020	AT1G27440.1	ATGUT1,GUT2,IRX10	Exostosin family protein
Locus_977_Transcript_14/14_Confidence_0.115_Length_1682	952	940	564	560	435	437	463	469	677	684	478	484	515	520	627	611	447	440	689	680	668	665	729	673	492	471	483	457	mgv1a005171m|PACid:17674310	M.guttatus	1e-171	67.27	PF09736		KOG2654		K13106		AT1G31870.2
Locus_978_Transcript_1/1_Confidence_0.000_Length_3496	506	515	356	356	164	170	181	187	403	399	472	473	520	520	333	335	282	280	261	266	262	266	434	393	485	460	488	457
Locus_979_Transcript_3/6_Confidence_0.545_Length_1021	193	200	120	122	30	30	34	35	34	32	78	77	92	90	128	131	96	96	49	48	50	51	38	32	81	76	87	80	Thecc1EG024945t1|PACid:27424900	T.cacao	4e-100	67.86	PF02245	PTHR10429	KOG4486	3.2.2.21	K03652	GO:0003677,GO:0003905,GO:0006284	AT3G12040.1		DNA-3-methyladenine glycosylase (MAG)
Locus_980_Transcript_3/5_Confidence_0.615_Length_4776	1310	1298	494	486	138	138	145	145	255	254	192	203	211	220	862	844	391	382	220	216	210	207	275	251	198	198	198	194	Bra015746|PACid:22702207	B.rapa	0	40.69	PF07727,PF00665	PTHR11439				GO:0015074,GO:0003677	AT4G23160.1	CRK8	cysteine-rich RLK (RECEPTOR-like protein kinase) 8
Locus_981_Transcript_3/10_Confidence_0.500_Length_1233	5667	5734	5166	5212	2757	2768	3021	3020	6457	6412	5719	5805	6275	6371	3727	3725	4084	4085	4361	4300	4350	4276	6940	6303	5870	5640	5876	5585	mgv1a008102m|PACid:17677610	M.guttatus	2e-59	57.14	PF09598,PF04774	PTHR12299:SF4,PTHR12299	KOG2945		K13199		AT4G17520.1		Hyaluronan / mRNA binding family
Locus_982_Transcript_3/7_Confidence_0.647_Length_2594	8513	8526	4439	4519	2155	2177	2383	2389	11805	11776	3355	3403	3703	3762	5599	5539	3510	3542	3409	3383	3431	3383	12687	11575	3444	3306	3468	3298
Locus_983_Transcript_4/7_Confidence_0.333_Length_823	1375	1394	720	719	480	478	519	520	1004	1027	809	835	877	904	905	906	570	564	761	744	748	737	1080	1010	831	812	822	793	mgv1a010608m|PACid:17672236	M.guttatus	6e-80	78.04	PF09229	PTHR13009				GO:0001671,GO:0051087,GO:0005737	AT5G58110.1		chaperone binding;ATPase activators
Locus_984_Transcript_1/14_Confidence_0.682_Length_3049	6915	6994	594	590	66	67	70	70	40	48	226	239	239	254	4548	4544	470	463	106	106	102	100	44	48	233	233	225	224	mgv1a018473m|PACid:17696897	M.guttatus	0	81.4	PF01915,PF00933			3.2.1.21	K05349	GO:0004553,GO:0005975	AT1G02640.1	ATBXL2,BXL2	beta-xylosidase 2
Locus_985_Transcript_7/9_Confidence_0.571_Length_2305	24661	33746	31703	36760	14938	19317	17106	22018	21165	28298	16867	24374	19039	27490	16218	21920	25060	28805	23621	30002	24623	31168	22745	27814	17310	23676	17825	24096	mgv1a003123m|PACid:17670767	M.guttatus	0	61.48	PF02365					GO:0003677,GO:0006355	AT5G24590.2	ANAC091,TIP	TCV-interacting protein
Locus_986_Transcript_14/17_Confidence_0.520_Length_4421	12009	15177	19051	21578	9716	11860	11044	13466	13686	17271	9704	12999	10861	14666	7898	9859	15059	16909	15364	18421	15897	19062	14708	16976	9959	12627	10169	12856	mgv1a000754m|PACid:17672047	M.guttatus	0	78.99	PF11987,PF03144,PF00009	PTHR23115:SF41,PTHR23115	KOG1144		K03243	GO:0003924,GO:0005525	AT1G76810.1		eukaryotic translation initiation factor 2 (eIF-2) family protein
Locus_987_Transcript_10/11_Confidence_0.533_Length_3179	704	729	1272	1279	413	424	453	464	462	464	327	327	363	360	464	474	1006	1003	655	660	653	658	498	457	337	319	341	316	mgv1a002003m|PACid:17688582	M.guttatus	0	75.17	PF01590,PF00512,PF00072	PTHR24423	KOG0519	2.7.13.-	K14509	GO:0000156,GO:0000160,GO:0006355,GO:0000155,GO:0007165,GO:0016020,GO:0005515,GO:0005524	AT3G04580.2	EIN4	Signal transduction histidine kinase, hybrid-type, ethylene sensor
Locus_988_Transcript_2/4_Confidence_0.700_Length_1850	3610	3625	1556	1550	430	418	475	459	1029	996	10836	10838	11960	11976	2375	2355	1231	1215	681	651	685	651	1107	980	11121	10528	11198	10498	mgv1a001897m|PACid:17672103	M.guttatus	0	92.07	PF04551			1.17.7.1	K03526	GO:0046429,GO:0016114,GO:0055114	AT5G60600.1	CLB4,CSB3,GCPE,HDS,ISPG	4-hydroxy-3-methylbut-2-enyl diphosphate synthase
Locus_989_Transcript_1/1_Confidence_0.000_Length_2162	310	316	16	14	0	0	0	0	0	0	1	0	1	0	205	206	13	12	2	2	1	1	1	1	2	1	2	1	mgv1a000160m|PACid:17672938	M.guttatus	1e-79	38.48	PF02736,PF01843,PF00612,PF00063	PTHR13140:SF36,PTHR13140	KOG0160			GO:0003774,GO:0005524,GO:0016459,GO:0005515	AT5G20490.1	ATXIK,XI-17,XIK	Myosin family protein with Dil domain
Locus_990_Transcript_2/2_Confidence_0.250_Length_487	305	316	289	306	173	172	191	191	203	193	73	85	87	94	201	206	229	241	275	269	276	272	219	191	76	84	82	83	mgv1a016457m|PACid:17678016	M.guttatus	1e-16	88.89		PTHR12791:SF17,PTHR12791	KOG3385		K08505		AT4G14600.1		Target SNARE coiled-coil domain protein
Locus_991_Transcript_8/18_Confidence_0.483_Length_2210	2278	2258	901	897	528	526	586	584	451	454	2431	2457	2649	2670	1499	1467	713	704	836	818	845	828	486	447	2496	2388	2481	2341	mgv1a005504m|PACid:17676537	M.guttatus	8e-162	84.33	PF01925	PTHR14255				GO:0016021	AT2G25737.1		Sulfite exporter TauE/SafE family protein
Locus_992_Transcript_1/2_Confidence_0.500_Length_1182	309	309	148	148	97	95	109	108	189	181	171	177	187	196	204	201	118	117	155	149	158	154	204	179	177	173	176	173	mgv1a003288m|PACid:17689265	M.guttatus	8e-71	50.4	PF00628,PF00097	PTHR15242				GO:0005515	AT3G05670.1		RING/U-box protein
Locus_993_Transcript_2/3_Confidence_0.571_Length_1581	653	652	239	240	155	162	173	178	365	359	155	156	178	180	430	424	190	189	247	253	250	253	393	354	160	152	168	159	mgv1a022857m|PACid:17693430	M.guttatus	5e-168	85.03	PF01762	PTHR11214:SF7,PTHR11214	KOG2288			GO:0008378,GO:0006486,GO:0016020	AT5G53340.1		Galactosyltransferase family protein
Locus_994_Transcript_4/8_Confidence_0.167_Length_1021	5780	5708	7329	7151	3623	3599	4010	3978	5663	5604	6938	6746	7667	7480	3802	3708	5794	5604	5730	5591	5773	5632	6087	5509	7121	6554	7179	6557	Phvul.001G210100.1|PACid:27164432	P.vulgaris	7e-94	98.4	PF01280	PTHR10722	KOG1696		K02885	GO:0003735,GO:0006412,GO:0005622,GO:0005840	AT3G16780.1		Ribosomal protein L19e family protein
Locus_995_Transcript_6/9_Confidence_0.600_Length_2757	1226	1322	765	768	277	319	333	374	793	797	636	673	716	769	807	859	605	603	440	497	481	531	853	784	654	655	671	675	mgv1a004545m|PACid:17683932	M.guttatus	0	80.11	PF06136						AT2G28150.1		Domain of unknown function (DUF966)
Locus_996_Transcript_17/23_Confidence_0.186_Length_1990	5036	5034	13228	13234	7269	7277	7980	7991	3731	3763	3526	3551	3893	3918	3312	3270	10457	10370	11495	11303	11487	11313	4010	3700	3619	3450	3646	3435	mgv1a003327m|PACid:17680115	M.guttatus	3e-125	68.37							AT4G27500.1	PPI1	proton pump interactor 1
Locus_997_Transcript_13/17_Confidence_0.538_Length_3177	2245	2263	960	963	315	320	349	351	293	269	1154	1135	1302	1277	1477	1471	760	755	500	499	504	498	316	265	1185	1103	1220	1120	mgv1a001160m|PACid:17696092	M.guttatus	0	82.94	PF00620,PF00169	PTHR23176	KOG4271			GO:0005515,GO:0007165,GO:0005622,GO:0005543	AT5G19390.2		Rho GTPase activation protein (RhoGAP) with PH domain
Locus_998_Transcript_1/1_Confidence_0.000_Length_516	940	950	110	110	41	40	45	44	126	127	337	342	369	375	619	618	88	87	66	64	66	64	136	126	347	333	346	330	mgv1a026478m|PACid:17689694	M.guttatus	4e-36	84.43							AT2G31940.1
Locus_999_Transcript_9/21_Confidence_0.212_Length_2334	20978	21078	964	949	88	90	95	97	92	95	42502	42628	46903	47031	13796	13692	763	744	141	141	138	139	100	94	43616	41407	43911	41224	mgv1a003021m|PACid:17685678	M.guttatus	0	82.55	PF08323,PF00534	PTHR12526:SF17,PTHR12526		2.4.1.242	K13679	GO:0009058	AT1G32900.1		UDP-Glycosyltransferase superfamily protein
Locus_1000_Transcript_1/1_Confidence_0.000_Length_380	15	26	1	3	0	0	0	0	0	0	31	42	35	49	11	18	2	3	2	2	1	1	1	1	33	42	34	44
Locus_1001_Transcript_1/1_Confidence_0.000_Length_240	54	60	2	4	0	0	0	0	0	1	115	179	134	201	36	40	2	4	2	2	1	1	1	2	119	175	126	177
Locus_1002_Transcript_9/22_Confidence_0.625_Length_3390	2218	2216	2044	2035	1193	1198	1310	1316	1856	1861	2045	2050	2268	2275	1459	1440	1616	1595	1888	1862	1887	1864	1996	1830	2100	1992	2124	1995	mgv1a001634m|PACid:17692544	M.guttatus	0	54.01	PF11926,PF00226	PTHR24077:SF17,PTHR24077				GO:0031072	AT5G18750.1		DNAJ heat shock N-terminal domain-containing protein
Locus_1003_Transcript_3/4_Confidence_0.444_Length_1032	449	457	342	354	220	213	240	233	378	381	351	350	391	392	296	297	271	278	349	332	347	331	407	375	361	341	367	344	mgv1a002319m|PACid:17683469	M.guttatus	7e-39	75.24	PF00160	PTHR11071:SF101,PTHR11071	KOG0546			GO:0003755,GO:0006457	AT3G63400.1		Cyclophilin-like peptidyl-prolyl cis-trans isomerase family protein
Locus_1004_Transcript_2/2_Confidence_0.000_Length_1529	2090	2092	1944	1945	675	670	745	742	1259	1273	251	252	272	273	1375	1359	1537	1525	1069	1042	1074	1052	1354	1252	259	246	256	240	mgv1a023656m|PACid:17675388	M.guttatus	1e-172	89.08	PF00190					GO:0045735	AT1G07750.1		RmlC-like cupins superfamily protein
Locus_1005_Transcript_1/2_Confidence_0.667_Length_406	30	27	1	3	3	2	3	2	1	0	16	17	23	23	20	18	2	3	6	5	6	4	2	1	17	17	22	21	mgv11b002117m|PACid:17678497	M.guttatus	9e-47	83.49	PF00069	PTHR24420:SF426,PTHR24420	KOG1187			GO:0004672,GO:0005524,GO:0006468	AT1G25390.1		Protein kinase superfamily protein
Locus_1006_Transcript_2/2_Confidence_0.400_Length_336	695	741	761	742	409	371	444	408	165	187	14	14	14	14	458	482	602	582	648	578	641	579	178	185	15	15	14	13	Cucsa.106640.1|PACid:16959475	C.sativus	1e-54	88.29	PF01266	PTHR10668,PTHR10668:SF4	KOG4254			GO:0016491	AT5G49555.1		FAD/NAD(P)-binding oxidoreductase family protein
Locus_1007_Transcript_1/1_Confidence_0.600_Length_715	802	793	784	801	529	569	582	619	202	186	16	13	17	14	528	516	620	628	838	885	839	878	218	184	17	14	17	13
Locus_1008_Transcript_3/6_Confidence_0.600_Length_2117	2042	2039	965	977	316	307	342	331	465	466	2161	2162	2357	2357	1343	1325	764	766	501	478	494	470	501	459	2219	2101	2208	2067	mgv1a007924m|PACid:17680768	M.guttatus	0	83.12	PF00566	PTHR22957:SF99,PTHR22957	KOG2058			GO:0005097,GO:0032313,GO:0005622	AT3G07890.2		Ypt/Rab-GAP domain of gyp1p superfamily protein
Locus_1009_Transcript_12/15_Confidence_0.538_Length_2622	3859	3896	2693	2705	1073	1077	1196	1195	1834	1828	874	886	954	964	2538	2531	2129	2120	1698	1674	1723	1693	1972	1798	898	862	894	846	mgv1a001758m|PACid:17671205	M.guttatus	0	76.91	PF03456,PF02141	PTHR15288					AT5G35560.1		DENN (AEX-3) domain-containing protein
Locus_1010_Transcript_7/8_Confidence_0.400_Length_1506	2053	2049	1146	1131	519	528	571	580	726	722	1016	1018	1118	1121	1351	1332	907	887	822	822	823	822	781	711	1044	990	1048	983	mgv1a007285m|PACid:17669645	M.guttatus	0	91.83	PF00226	PTHR24078	KOG0713			GO:0031072	AT1G68370.1	ARG1	Chaperone DnaJ-domain superfamily protein
Locus_1011_Transcript_1/1_Confidence_0.000_Length_762	138	142	36	36	1	1	1	1	0	0	0	0	0	0	91	93	29	29	3	3	3	3	1	1	1	1	1	1
Locus_1012_Transcript_1/5_Confidence_0.667_Length_2001	5354	6075	3624	4002	1790	2197	2033	2530	2406	3346	2124	2911	2378	3369	3521	3947	2865	3137	2832	3414	2928	3583	2587	3290	2181	2829	2227	2954	GSVIVT01003748001|PACid:17818692	V.vinifera	1e-176	67.92	PF02458					GO:0016747	AT1G65450.1		HXXXD-type acyl-transferase family protein
Locus_1013_Transcript_3/6_Confidence_0.667_Length_1556	894	872	134	132	13	13	13	13	4	4	4	5	5	6	589	567	107	104	22	22	20	20	5	5	5	6	6	6	mgv1a018195m|PACid:17683790	M.guttatus	0	74.53	PF07732,PF07731,PF00394	PTHR11709:SF9,PTHR11709	KOG1263			GO:0016491,GO:0055114,GO:0005507	AT5G48100.1	ATLAC15,LAC15,TT10	Laccase/Diphenol oxidase family protein
Locus_1014_Transcript_4/9_Confidence_0.188_Length_1240	677	696	727	738	561	544	608	590	862	860	158	166	179	184	446	453	575	579	889	846	877	837	927	846	163	162	169	162	mgv1a009031m|PACid:17694500	M.guttatus	2e-102	87.82	PF01012,PF00766	PTHR10909:SF153,PTHR10909	KOG3954		K03522		AT1G50940.1	ETFALPHA	electron transfer flavoprotein alpha
Locus_1015_Transcript_9/11_Confidence_0.632_Length_2477	979	990	645	638	319	324	344	348	962	979	582	570	640	627	644	644	511	501	506	505	497	494	1035	963	598	555	600	550	mgv1a000233m|PACid:17689827	M.guttatus	0	91.86	PF00664,PF00005	PTHR24221:SF96,PTHR24221	KOG0058			GO:0005524,GO:0016887,GO:0042626,GO:0006810,GO:0055085,GO:0016021	AT3G55320.1	PGP20	P-glycoprotein 20
Locus_1016_Transcript_2/19_Confidence_0.265_Length_1039	1415	1393	929	935	609	609	674	674	729	714	1417	1397	1553	1550	931	905	735	733	965	947	972	955	784	703	1455	1358	1455	1359	mgv1a010382m|PACid:17696960	M.guttatus	9e-74	72.81	PF02167	PTHR10266	KOG3052	1.10.2.2	K00413	GO:0005506,GO:0009055,GO:0020037	AT3G27240.1		Cytochrome C1 family
Locus_1017_Transcript_2/2_Confidence_0.250_Length_539	9890	9864	652	628	29	27	31	28	6	6	6	7	7	8	6504	6408	516	493	47	43	46	41	8	7	7	8	7	8	mgv1a009838m|PACid:17692950	M.guttatus	9e-61	85.71	PF00141			1.11.1.7	K00430	GO:0004601,GO:0020037,GO:0006979,GO:0055114	AT2G18980.1		Peroxidase superfamily protein
Locus_1018_Transcript_9/22_Confidence_0.448_Length_1837	1048	1044	692	704	1000	1007	1099	1104	3225	3266	562	555	626	615	690	679	548	552	1583	1565	1583	1564	3467	3211	578	540	587	540	mgv1a003478m|PACid:17673406	M.guttatus	0	80.04	PF04433,PF00569,PF00249	PTHR12374:SF12,PTHR12374	KOG0457			GO:0008270,GO:0005515,GO:0003677	AT3G07740.1	ADA2A,ATADA2A,HAC10,HXA02,HXA2	homolog of yeast ADA2 2A
Locus_1019_Transcript_7/15_Confidence_0.333_Length_1736	4587	4511	2707	2698	908	901	994	985	875	865	2521	2461	2784	2709	3017	2931	2140	2115	1437	1401	1432	1396	941	851	2588	2391	2607	2375	mgv1a016715m|PACid:17674266	M.guttatus	4e-22	91.67	PF03179	PTHR12713:SF1,PTHR12713	KOG1772	3.6.3.14	K02152	GO:0016820,GO:0015992,GO:0016471	AT3G01390.2	AVMA10,VMA10	vacuolar membrane ATPase 10
Locus_1020_Transcript_6/10_Confidence_0.471_Length_1129	3173	3214	173	176	7	7	8	8	1	2	228	223	246	241	2087	2088	138	139	13	12	13	13	2	3	235	218	231	212	mgv1a006751m|PACid:17679403	M.guttatus	0	89.43	PF04833						AT5G15630.1	COBL4,IRX6	COBRA-like extracellular glycosyl-phosphatidyl inositol-anchored protein family
Locus_1021_Transcript_4/9_Confidence_0.474_Length_898	885	878	713	740	140	147	150	158	161	141	2910	2793	3194	3094	583	571	564	581	223	230	217	225	174	140	2987	2714	2991	2713	Thecc1EG014798t1|PACid:27450020	T.cacao	5e-15	72.15	PF02777,PF00081	PTHR11404:SF8,PTHR11404	KOG0876			GO:0004784,GO:0046872,GO:0006801,GO:0055114	AT5G51100.1	FSD2	Fe superoxide dismutase 2
Locus_1022_Transcript_2/6_Confidence_0.583_Length_1569	1245	1256	469	473	244	238	263	257	404	411	535	537	597	599	819	816	372	371	387	371	380	365	435	405	550	523	560	526	mgv1a006990m|PACid:17685449	M.guttatus	0	83.41	PF03547		KOG2722			GO:0055085,GO:0016021	AT5G01990.1		Auxin efflux carrier family protein
Locus_1023_Transcript_1/1_Confidence_0.000_Length_440	25	30	7	9	3	5	4	5	6	4	15	16	18	17	17	20	6	8	6	9	7	8	8	5	16	17	18	16	Medtr2g094070.1|PACid:23016081	M.truncatula	2e-24	46.51	PF00665,PF02140,PF01301,PF07727	PTHR23421:SF31,PTHR23421				GO:0005529,GO:0015074,GO:0003677,GO:0005975,GO:0004553,GO:0004565,GO:0009341	AT2G28470.1	BGAL8	beta-galactosidase 8
Locus_1024_Transcript_12/16_Confidence_0.103_Length_1099	16124	15965	432	462	27	27	28	29	1	1	6638	6641	7283	7305	10604	10371	342	363	44	43	42	42	2	2	6813	6452	6819	6404	mgv1a002070m|PACid:17669983	M.guttatus	1e-90	55.94	PF11594						AT3G01680.1
Locus_1025_Transcript_6/7_Confidence_0.500_Length_1363	7353	7317	1495	1497	225	232	250	258	164	167	2423	2451	2678	2709	4836	4753	1182	1174	357	362	361	367	177	165	2487	2382	2508	2375	mgv1a004824m|PACid:17682404	M.guttatus	0	79.05	PF00450	PTHR11802	KOG1282	3.4.16.5	K13289	GO:0004185,GO:0006508	AT4G12910.1	scpl20	serine carboxypeptidase-like 20
Locus_1026_Transcript_9/12_Confidence_0.286_Length_1845	2160	2192	1437	1468	1130	1141	1249	1256	5384	5361	934	949	1030	1043	1421	1424	1137	1151	1788	1774	1799	1779	5787	5270	959	923	965	915	mgv1a008505m|PACid:17683504	M.guttatus	7e-100	89.71	PF06058	PTHR16290	KOG2868				AT1G08370.1	ATDCP1,DCP1	decapping 1
Locus_1027_Transcript_13/13_Confidence_0.026_Length_1649	3445	3503	2994	2936	1319	1351	1449	1474	2671	2638	3137	3126	3421	3423	2266	2276	2367	2301	2087	2100	2087	2088	2871	2594	3220	3037	3204	3001	mgv1a007667m|PACid:17696347	M.guttatus	9e-168	78.7	PF00400	PTHR19857:SF16,PTHR19857	KOG0296			GO:0005515	AT1G71840.1		transducin family protein / WD-40 repeat family protein
Locus_1028_Transcript_2/3_Confidence_0.500_Length_1087	369	368	261	257	98	98	106	106	165	165	246	252	267	274	243	240	207	202	157	154	154	151	178	163	253	246	251	241	Cucsa.066590.2|PACid:16955209	C.sativus	8e-118	88	PF10584,PF00227	PTHR11599,PTHR11599:SF13	KOG0178	3.4.25.1	K02728	GO:0004298,GO:0051603,GO:0005839,GO:0004175,GO:0006511,GO:0019773	AT3G22110.1	PAC1	20S proteasome alpha subunit C1
Locus_1029_Transcript_4/12_Confidence_0.562_Length_1661	1451	1449	820	824	109	113	121	125	47	49	1299	1301	1447	1442	955	942	649	646	174	177	176	178	52	49	1334	1265	1356	1265	mgv1a006147m|PACid:17696592	M.guttatus	0	87.8	PF00295					GO:0004650,GO:0005975	AT4G23500.1		Pectin lyase-like superfamily protein
Locus_1030_Transcript_3/8_Confidence_0.750_Length_1604	1323	1325	303	290	241	247	260	265	665	658	3629	3610	4008	3987	871	861	240	228	383	385	376	377	716	648	3725	3507	3753	3496	mgv1a008450m|PACid:17672464	M.guttatus	6e-139	73.5	PF08241	PTHR10108:SF217,PTHR10108	KOG1269	2.1.1.95	K05928	GO:0008168,GO:0008152	AT1G64970.1	G-TMT,TMT1,VTE4	gamma-tocopherol methyltransferase
Locus_1031_Transcript_1/1_Confidence_0.000_Length_213	26	32	0	2	0	0	0	0	0	0	3	6	5	7	18	21	1	2	2	2	1	1	1	1	4	7	6	7
Locus_1032_Transcript_1/1_Confidence_0.000_Length_343	904	918	54	69	6	13	6	13	3	2	233	241	258	265	595	597	43	55	11	22	10	20	4	3	240	235	242	233	Thecc1EG046063t2|PACid:27456331	T.cacao	2e-11	40							AT1G61190.1		LRR and NB-ARC domains-containing disease resistance protein
Locus_1033_Transcript_1/1_Confidence_0.000_Length_331	167	161	8	8	0	0	0	0	0	0	14	15	17	16	110	105	7	7	2	2	1	1	1	1	15	16	17	15
Locus_1034_Transcript_1/1_Confidence_0.000_Length_288	50	50	4	3	0	0	0	0	0	0	8	7	10	9	34	33	4	3	2	2	1	1	1	1	9	8	10	9
Locus_1035_Transcript_1/1_Confidence_0.000_Length_396	109	94	2	5	0	0	0	0	0	0	26	37	27	38	72	62	2	5	2	2	1	1	1	1	28	37	26	34
Locus_1036_Transcript_1/1_Confidence_0.000_Length_343	225	217	15	5	0	0	0	0	0	0	44	52	48	56	149	142	13	5	2	2	1	1	1	1	46	51	46	50
Locus_1037_Transcript_1/1_Confidence_0.000_Length_343	130	133	6	7	1	2	1	2	0	0	15	28	18	31	86	87	6	6	3	5	3	4	1	1	16	28	18	28
Locus_1038_Transcript_1/1_Confidence_0.000_Length_317	52	57	2	2	0	0	0	0	0	0	1	5	2	7	35	38	2	2	2	2	1	1	1	1	2	6	3	7
Locus_1039_Transcript_92/95_Confidence_0.054_Length_2446	11526	12053	834	893	115	137	139	154	149	152	2246	2263	2489	2511	7580	7830	660	701	183	214	202	219	161	150	2306	2199	2331	2202	cassava4.1_027184m|PACid:17985992	M.esculenta	3e-39	26.06	PF00931	PTHR23155				GO:0005515,GO:0006915,GO:0005524	AT4G27220.1		NB-ARC domain-containing disease resistance protein
Locus_1040_Transcript_157/184_Confidence_0.039_Length_4404	36880	50160	53321	60631	24917	31954	28657	36603	32067	44215	26738	39486	30194	44952	24253	32582	42147	47509	39400	49628	41249	51812	34460	43459	27439	38355	28268	39402	Solyc02g036270.2.1|PACid:27286704	S.lycopersicum	3e-106	37.64	PF00931	PTHR23155				GO:0043531,GO:0006915,GO:0005524	AT1G12280.1		LRR and NB-ARC domains-containing disease resistance protein
Locus_1041_Transcript_3/16_Confidence_0.519_Length_2756	1419	1417	1386	1395	717	726	800	822	1247	1284	844	881	927	963	934	921	1096	1094	1135	1129	1153	1165	1341	1263	867	857	869	845	mgv1a004044m|PACid:17694969	M.guttatus	3e-93	87.14							AT2G03070.1	MED8	mediator subunit 8
Locus_1042_Transcript_7/14_Confidence_0.533_Length_1194	1045	1056	474	487	248	257	267	278	302	297	510	505	561	557	688	687	375	382	394	401	386	395	326	293	524	491	526	489	mgv1a008731m|PACid:17682998	M.guttatus	6e-135	82.51	PF09280,PF00627,PF00240	PTHR10621	KOG0011		K10839	GO:0005515,GO:0003684,GO:0006289,GO:0043161	AT1G79650.1	RAD23,RAD23B	Rad23 UV excision repair protein family
Locus_1043_Transcript_10/10_Confidence_0.067_Length_1661	879	875	468	463	121	118	134	130	325	328	390	387	420	417	579	569	371	364	193	185	194	185	350	323	401	377	394	366	mgv1a006072m|PACid:17694240	M.guttatus	0	76.48	PF05237,PF00899,PF00581	PTHR10953:SF79,PTHR10953	KOG2017		K11996	GO:0003824	AT5G55130.1	CNX5,SIR1	co-factor for nitrate, reductase and xanthine dehydrogenase 5
Locus_1044_Transcript_3/4_Confidence_0.500_Length_1620	798	815	577	588	120	124	125	128	121	122	46	41	55	50	525	530	457	462	191	194	181	183	131	121	48	41	52	45	mgv1a004130m|PACid:17689557	M.guttatus	6e-179	77.27	PF07714,PF01842	PTHR23257:SF82,PTHR23257	KOG0192			GO:0004672,GO:0005524,GO:0006468,GO:0016597,GO:0008152	AT4G38470.1		ACT-like protein tyrosine kinase family protein
Locus_1045_Transcript_10/13_Confidence_0.192_Length_1779	16606	16667	2618	2609	1375	1397	1518	1529	2392	2404	13757	13691	15054	14987	10921	10827	2070	2045	2176	2171	2186	2166	2572	2364	14118	13299	14094	13137	mgv1a007842m|PACid:17691081	M.guttatus	0	96.36	PF02773,PF02772,PF00438	PTHR11964	KOG1506	2.5.1.6	K00789	GO:0004478,GO:0006556,GO:0005524	AT4G01850.1	AtSAM2,MAT2,SAM-2,SAM2	S-adenosylmethionine synthetase 2
Locus_1046_Transcript_6/7_Confidence_0.556_Length_2059	425	422	350	356	230	227	250	247	1057	1051	2106	2100	2316	2310	280	275	277	280	365	354	361	351	1137	1034	2162	2041	2169	2026	mgv1a002187m|PACid:17672677	M.guttatus	0	82.92							AT3G48500.1	PDE312,PTAC10	Nucleic acid-binding, OB-fold-like protein
Locus_1047_Transcript_2/4_Confidence_0.667_Length_1120	1261	1268	264	256	87	82	90	85	14	18	28	32	35	35	830	824	209	201	139	129	131	122	16	19	30	32	34	32	mgv1a015476m|PACid:17692129	M.guttatus	7e-40	63.27	PF00170	PTHR22952:SF61,PTHR22952				GO:0003700,GO:0043565,GO:0046983,GO:0006355	AT1G75390.1	AtbZIP44,bZIP44	basic leucine-zipper 44
Locus_1048_Transcript_1/2_Confidence_0.500_Length_902	834	848	224	227	99	93	106	100	78	79	188	183	201	196	549	551	178	179	158	146	154	143	85	79	194	179	189	173	mgv1a013527m|PACid:17676439	M.guttatus	5e-74	71.82	PF01105	PTHR22811:SF5,PTHR22811	KOG1691			GO:0006810,GO:0016021	AT1G09580.1		emp24/gp25L/p24 family/GOLD family protein
Locus_1049_Transcript_21/25_Confidence_0.410_Length_1720	1918	1919	1324	1315	1212	1221	1335	1345	1763	1771	1274	1282	1409	1420	1262	1247	1047	1031	1918	1898	1923	1905	1896	1742	1308	1246	1320	1246	mgv1a001069m|PACid:17679719	M.guttatus	0	62.27	PF08242,PF00254,PF00035	PTHR21404	KOG1045			GO:0003725,GO:0005622,GO:0008168,GO:0008152,GO:0006457	AT4G20910.2	CRM2,HEN1	double-stranded RNA binding protein-related / DsRBD protein-related
Locus_1050_Transcript_4/6_Confidence_0.600_Length_1325	1361	1366	735	778	335	335	365	366	380	371	421	424	463	466	896	888	582	610	531	522	527	519	409	366	433	413	434	409	mgv1a000341m|PACid:17682681	M.guttatus	6e-163	70.64	PF07714,PF00564	PTHR23257:SF68,PTHR23257	KOG0192			GO:0004672,GO:0005524,GO:0006468,GO:0005515	AT1G16270.1		Protein kinase superfamily protein with octicosapeptide/Phox/Bem1p domain
Locus_1051_Transcript_9/13_Confidence_0.289_Length_2532	3576	3588	3781	3780	1569	1597	1739	1767	3651	3687	2878	2885	3180	3190	2352	2331	2989	2963	2482	2482	2504	2503	3924	3625	2954	2803	2978	2797	mgv1a004075m|PACid:17694924	M.guttatus	0	94.14	PF00118	PTHR11353:SF20,PTHR11353	KOG0360			GO:0005524,GO:0044267,GO:0051082,GO:0006457	AT3G20050.1	ATTCP-1,TCP-1	T-complex protein 1 alpha subunit
Locus_1052_Transcript_1/1_Confidence_0.000_Length_253	31	18	16	7	3	4	4	5	14	4	15	14	15	15	21	12	13	6	6	8	7	8	16	5	16	15	15	14
Locus_1053_Transcript_1/1_Confidence_0.000_Length_286	23	34	15	28	2	5	3	6	26	33	30	29	34	34	16	23	13	23	5	9	6	10	29	33	32	29	33	31
Locus_1054_Transcript_1/1_Confidence_0.000_Length_250	30	18	16	6	4	4	5	5	14	4	15	13	15	14	20	12	13	5	8	8	9	8	16	5	16	14	15	13
Locus_1055_Transcript_1/1_Confidence_0.000_Length_286	27	46	19	27	14	7	15	7	7	18	31	26	35	26	18	31	16	22	24	12	23	11	9	19	33	26	34	24
Locus_1056_Transcript_1/1_Confidence_0.500_Length_466	134	128	83	83	39	34	40	36	53	54	95	102	102	108	89	84	66	66	63	54	59	52	58	54	99	100	96	96
Locus_1057_Transcript_7/7_Confidence_0.000_Length_837	4989	4904	2759	2769	1113	1094	1225	1198	1348	1306	2787	2803	3083	3101	3281	3186	2182	2170	1761	1701	1765	1697	1450	1285	2861	2724	2887	2719	mgv1a015971m|PACid:17692830	M.guttatus	7e-70	92.14	PF00241	PTHR11913	KOG1735		K05765	GO:0003779,GO:0005622	AT5G59880.1	ADF3	actin depolymerizing factor 3
Locus_1058_Transcript_2/4_Confidence_0.667_Length_2052	12024	12075	273	272	116	120	127	132	34	27	2571	2581	2811	2821	7908	7844	217	214	185	188	184	188	38	28	2639	2508	2633	2474	mgv1a002844m|PACid:17674693	M.guttatus	0	90.86	PF02826,PF01842,PF00389	PTHR10996:SF20,PTHR10996	KOG0068	1.1.1.95	K00058	GO:0016616,GO:0051287,GO:0008152,GO:0055114,GO:0016597,GO:0048037,GO:0006564,GO:0004617	AT1G17745.1	PGDH	D-3-phosphoglycerate dehydrogenase
Locus_1059_Transcript_4/6_Confidence_0.455_Length_1934	1951	1972	719	723	194	179	211	196	121	118	580	574	640	626	1284	1282	569	567	308	280	305	279	131	117	596	559	600	550	mgv1a013513m|PACid:17672767	M.guttatus	2e-85	81.28	PF00169					GO:0005515,GO:0005543	AT4G23895.2		Pleckstrin homology (PH) domain-containing protein
Locus_1060_Transcript_3/7_Confidence_0.312_Length_1147	4715	4726	1377	1403	330	337	353	369	942	944	2925	2933	3215	3220	3101	3070	1089	1100	523	525	510	524	1013	929	3003	2850	3011	2823	mgv1a009524m|PACid:17675209	M.guttatus	5e-30	61.03	PF00847					GO:0003700,GO:0006355	AT1G78080.1	RAP2.4	related to AP2 4
Locus_1061_Transcript_2/6_Confidence_0.600_Length_869	5056	4991	5507	5482	2407	2406	2658	2658	10136	10056	16634	16640	18357	18320	3326	3243	4354	4296	3808	3738	3827	3764	10893	9885	17071	16164	17187	16059	mgv1a003115m|PACid:17694324	M.guttatus	3e-77	95.81	PF00118	PTHR11353:SF8,PTHR11353	KOG0356			GO:0005524,GO:0044267	AT1G55490.1	CPN60B,LEN1	chaperonin 60 beta
Locus_1062_Transcript_4/5_Confidence_0.429_Length_456	4125	4314	4859	5195	1705	1919	1853	2103	3255	3399	5434	6183	5952	6815	2713	2803	3841	4071	2698	2982	2669	2978	3499	3342	5577	6007	5573	5974	mgv1a016083m|PACid:17683756	M.guttatus	3e-53	93.86	PF01929	PTHR11127	KOG3421		K02875	GO:0003735,GO:0006412,GO:0005622,GO:0005840	AT4G27090.1		Ribosomal protein L14
Locus_1063_Transcript_1/1_Confidence_0.000_Length_1012	141	140	0	0	0	0	0	0	0	0	0	0	0	0	93	92	1	1	2	2	1	1	1	1	1	1	1	1	mgv1a005366m|PACid:17676551	M.guttatus	6e-154	87	PF01554	PTHR11206:SF51,PTHR11206	KOG1347			GO:0015238,GO:0015297,GO:0006855,GO:0055085,GO:0016020	AT5G52450.1		MATE efflux family protein
Locus_1064_Transcript_8/10_Confidence_0.214_Length_1612	81702	80819	31146	30994	6487	6370	7165	7042	20434	20058	1045	1058	1161	1185	53728	52496	24620	24287	10259	9895	10314	9969	21959	19715	1073	1029	1088	1040	MDP0000138709|PACid:22658088	M.domestica	2e-90	77.17	PF02798,PF00043	PTHR11260,PTHR11260:SF54	KOG0406			GO:0005515	AT1G78380.1	ATGSTU19,GST8,GSTU19	glutathione S-transferase TAU 19
Locus_1065_Transcript_9/10_Confidence_0.571_Length_1495	5634	7338	6750	7584	3315	4298	3845	4938	4584	6000	3483	4949	3937	5663	3706	4767	5336	5943	5243	6677	5536	6991	4927	5898	3575	4808	3687	4965	mgv1a009567m|PACid:17670884	M.guttatus	1e-141	83.6	PF00153	PTHR24089:SF36,PTHR24089	KOG0769		K13354		AT2G39970.1		Mitochondrial substrate carrier family protein
Locus_1066_Transcript_1/2_Confidence_0.500_Length_425	130	122	62	53	32	35	33	38	90	78	105	107	118	118	86	80	50	42	52	56	49	55	98	78	109	105	111	104
Locus_1067_Transcript_4/7_Confidence_0.611_Length_1565	1576	1606	923	926	398	401	434	437	873	896	640	649	705	716	1037	1044	730	726	631	624	626	620	939	882	658	631	661	628	mgv1a005820m|PACid:17683437	M.guttatus	0	90.5	PF00365	PTHR13697	KOG2440	2.7.1.11	K00850	GO:0003872,GO:0006096,GO:0005945	AT4G26270.1	PFK3	phosphofructokinase 3
Locus_1068_Transcript_3/4_Confidence_0.500_Length_1171	1996	1967	3504	3506	1735	1759	1927	1949	2198	2203	522	525	561	572	1313	1278	2770	2748	2745	2733	2775	2760	2363	2166	537	511	526	502	Gorai.006G191200.1|PACid:26831534	G.raimondii	2e-154	91.38	PF01180	PTHR11938:SF15,PTHR11938	KOG1799	1.3.1.2	K00207	GO:0004152,GO:0006222,GO:0055114	AT3G17810.1	PYD1	pyrimidine 1
Locus_1069_Transcript_3/7_Confidence_0.400_Length_1235	2345	2382	1116	1097	786	780	851	848	882	897	668	656	741	730	1543	1548	883	860	1244	1213	1226	1202	949	883	687	638	695	641	mgv1a010759m|PACid:17688979	M.guttatus	2e-123	74.1	PF00179	PTHR24067:SF15,PTHR24067	KOG0428	6.3.2.19	K10578	GO:0016881	AT3G17000.1	UBC32	ubiquitin-conjugating enzyme 32
Locus_1070_Transcript_3/4_Confidence_0.556_Length_971	862	868	116	113	12	12	12	12	1	2	419	436	457	475	568	564	92	89	21	20	19	18	2	3	431	424	429	417	Solyc01g088780.2.1|PACid:27301768	S.lycopersicum	8e-98	90.67	PF00071	PTHR24072	KOG0393		K07975	GO:0005525,GO:0007264,GO:0005622	AT2G44690.1	ARAC9,ATROP8,ROP8	Arabidopsis RAC-like 9
Locus_1071_Transcript_1/5_Confidence_0.538_Length_876	753	764	701	687	314	310	345	343	743	748	425	407	475	454	496	497	555	539	498	483	498	487	800	736	437	396	446	399	mgv1a007397m|PACid:17688039	M.guttatus	4e-92	73.98	PF00682	PTHR10277:SF1,PTHR10277	KOG2368			GO:0003824	AT2G26800.2		Aldolase superfamily protein
Locus_1072_Transcript_3/6_Confidence_0.364_Length_841	5628	5491	4312	4246	1710	1713	1873	1883	10456	10527	1609	1584	1761	1740	3702	3567	3409	3328	2705	2662	2697	2667	11237	10348	1652	1540	1650	1526	30147.m013761|PACid:16819778	R.communis	2e-39	75.96	PF00173	PTHR10281,PTHR10281:SF26	KOG1110			GO:0020037	AT3G48890.1	ATMAPR3,ATMP2,MAPR3,MSBP2	membrane-associated progesterone binding protein 3
Locus_1073_Transcript_8/12_Confidence_0.444_Length_1141	6583	6562	2591	2611	944	965	1041	1053	2642	2637	2416	2414	2639	2654	4330	4263	2049	2047	1494	1500	1500	1492	2840	2593	2480	2346	2472	2327	mgv1a014901m|PACid:17684755	M.guttatus	1e-70	91.28	PF04949	PTHR21470					AT2G36410.2		Family of unknown function (DUF662)
Locus_1074_Transcript_9/12_Confidence_0.417_Length_2503	50517	72274	72641	89185	33550	45253	38430	51497	44258	62238	37888	55675	42682	62617	33221	46946	57418	69883	53051	70282	55315	72895	47561	61173	38881	54080	39960	54885	GSVIVT01012897001|PACid:17824348	V.vinifera	7e-77	93.29	PF03791,PF00046,PF03790,PF03789	PTHR11850:SF15,PTHR11850	KOG0773			GO:0003677,GO:0005634,GO:0043565,GO:0006355,GO:0003700	AT5G25220.1	KNAT3	KNOTTED1-like homeobox gene 3
Locus_1075_Transcript_1/1_Confidence_0.000_Length_215	126	143	123	143	80	79	89	87	201	208	60	60	66	63	84	94	98	113	128	124	130	125	217	205	63	59	63	56
Locus_1076_Transcript_11/16_Confidence_0.706_Length_2259	2149	2162	1912	1952	1392	1359	1509	1486	3465	3366	945	1004	1052	1111	1414	1405	1512	1530	2203	2112	2173	2105	3725	3309	971	976	986	975	mgv1a018983m|PACid:17684609	M.guttatus	3e-152	55.11		PTHR23125:SF170,PTHR23125				GO:0005515	AT3G26000.1		Ribonuclease inhibitor
Locus_1077_Transcript_4/10_Confidence_0.480_Length_1040	462	478	133	131	65	64	69	67	81	84	1170	1180	1297	1288	304	311	106	103	104	101	101	96	88	84	1202	1147	1215	1130	mgv1a009885m|PACid:17690065	M.guttatus	2e-152	81.29	PF00544			4.2.2.2	K01728		AT3G55140.1		Pectin lyase-like superfamily protein
Locus_1078_Transcript_15/32_Confidence_0.391_Length_2016	1253	1244	964	957	298	293	320	315	253	248	1339	1309	1471	1445	825	809	763	751	473	457	462	447	273	245	1375	1272	1378	1267	mgv1a004002m|PACid:17697549	M.guttatus	0	77.78	PF00501	PTHR24095:SF26,PTHR24095	KOG1176			GO:0003824,GO:0008152	AT1G20560.1	AAE1	acyl activating enzyme 1
Locus_1079_Transcript_9/10_Confidence_0.261_Length_3416	2844	2821	1319	1312	505	514	568	581	1773	1792	945	955	1044	1054	1871	1833	1043	1029	800	800	819	824	1906	1762	971	929	978	925	mgv1a006080m|PACid:17669529	M.guttatus	4e-153	70.52	PF03031	PTHR12210:SF6,PTHR12210	KOG1605			GO:0005515	AT5G46410.1	SSP4	SCP1-like small phosphatase 4
Locus_1080_Transcript_13/18_Confidence_0.607_Length_1756	3003	2995	6047	6040	2964	2969	3214	3213	786	770	972	975	1075	1072	1975	1946	4781	4734	4688	4613	4627	4549	846	758	998	948	1007	940	ppa007208m|PACid:17659126	P.persica	3e-131	70.71	PF02309					GO:0006355,GO:0005634	AT5G65670.2	IAA9	indole-3-acetic acid inducible 9
Locus_1081_Transcript_4/13_Confidence_0.560_Length_3320	1153	1100	1508	1508	862	857	937	933	1057	1022	1143	1145	1263	1254	759	715	1193	1182	1365	1333	1350	1322	1137	1005	1174	1113	1183	1100	mrna16233.1-v1.0-hybrid|PACid:27246262	F.vesca	2e-80	31.71
Locus_1082_Transcript_7/17_Confidence_0.182_Length_933	32536	46510	49929	60827	23296	31319	26710	35696	30286	42411	25389	37802	28606	42627	21397	30211	39466	47663	36837	48642	38446	50529	32546	41685	26055	36719	26782	37364	Solyc06g005370.2.1|PACid:27283229	S.lycopersicum	1e-76	92	PF01676,PF10143	PTHR12510,PTHR12510:SF2		4.1.1.-	K01618	GO:0003824,GO:0046872	AT3G30841.1		Cofactor-independent phosphoglycerate mutase
Locus_1083_Transcript_10/11_Confidence_0.444_Length_2094	749	790	771	728	768	750	818	805	622	638	281	282	312	317	493	514	610	571	1216	1166	1179	1141	669	628	289	275	293	279
Locus_1084_Transcript_3/9_Confidence_0.542_Length_1689	5230	5222	1114	1116	449	450	490	491	393	387	1037	1026	1140	1129	3440	3393	881	875	712	700	707	696	423	381	1065	998	1068	990	mgv1a006574m|PACid:17675401	M.guttatus	0	87.53	PF01370	PTHR10366:SF35,PTHR10366	KOG1429			GO:0003824,GO:0050662,GO:0044237	AT3G53520.1	ATUXS1,UXS1	UDP-glucuronic acid decarboxylase 1
Locus_1085_Transcript_3/8_Confidence_0.600_Length_1580	18766	18885	293	321	66	85	86	97	57	42	64	83	73	83	12341	12267	232	252	106	134	125	139	62	42	67	82	69	74	mgv1a026142m|PACid:17680916	M.guttatus	1e-38	54.05	PF03018	PTHR21495					AT5G42500.1		Disease resistance-responsive (dirigent-like protein) family protein
Locus_1086_Transcript_7/17_Confidence_0.654_Length_3514	3095	3119	2151	2138	1175	1178	1291	1301	1959	1966	2070	2075	2302	2305	2036	2027	1701	1676	1859	1831	1860	1843	2106	1933	2125	2016	2156	2021	mgv1a001478m|PACid:17674394	M.guttatus	0	72.78	PF04499	PTHR12634:SF8,PTHR12634	KOG2073				AT1G07990.1		SIT4 phosphatase-associated family protein
Locus_1087_Transcript_2/2_Confidence_0.250_Length_592	271	279	296	306	173	169	180	181	348	358	166	180	186	200	179	182	235	241	275	264	261	258	375	353	171	176	175	176	mgv1a000112m|PACid:17693192	M.guttatus	4e-37	50.7	PF03126,PF02213,PF02201	PTHR26218:SF58,PTHR26218	KOG1946			GO:0005515,GO:0003676,GO:0008270,GO:0003677,GO:0006352,GO:0016570,GO:0005634,GO:0047134,GO:0055114	AT2G16485.1		nucleic acid binding;zinc ion binding;DNA binding
Locus_1088_Transcript_4/10_Confidence_0.579_Length_1405	682	693	536	544	394	394	430	434	813	835	390	405	437	454	449	451	424	427	625	613	620	616	875	822	401	394	410	399	PGSC0003DMP400050210|PACid:24380570	S.tuberosum	9e-25	36.52	PF03106					GO:0003700,GO:0043565,GO:0006355	AT5G56270.1	ATWRKY2,WRKY2	WRKY DNA-binding protein 2
Locus_1089_Transcript_3/8_Confidence_0.588_Length_1768	15424	15423	107	109	0	0	0	0	0	0	55	54	59	58	10144	10019	85	86	2	2	1	1	1	1	57	53	56	52	cassava4.1_026237m|PACid:17967351	M.esculenta	0	81.13						GO:0016747	AT5G41040.1		HXXXD-type acyl-transferase family protein
Locus_1090_Transcript_5/5_Confidence_0.000_Length_1867	3025	3063	1914	1954	802	772	884	859	1747	1775	1623	1687	1792	1853	1990	1990	1514	1532	1270	1201	1274	1217	1878	1746	1667	1640	1679	1625	mgv1a004447m|PACid:17678107	M.guttatus	0	87.64	PF05193,PF00675	PTHR11851:SF58,PTHR11851	KOG0960	3.4.24.64	K01412	GO:0004222,GO:0006508,GO:0008270	AT3G02090.1	MPPBETA	Insulinase (Peptidase family M16) protein
Locus_1091_Transcript_1/17_Confidence_0.300_Length_1825	70573	102279	98678	122957	45220	61742	51757	70221	61033	85879	52105	77181	58607	86723	46410	66436	77999	96345	71503	95891	74497	99398	65587	84409	53471	74969	54868	76014
Locus_1092_Transcript_2/3_Confidence_0.333_Length_1136	788	790	144	146	96	104	113	120	88	85	714	713	786	786	519	514	115	115	153	163	164	171	96	85	734	694	737	690	cassava4.1_014296m|PACid:17984763	M.esculenta	3e-73	69.82	PF03350						AT4G19390.1		Uncharacterised protein family (UPF0114)
Locus_1093_Transcript_2/4_Confidence_0.625_Length_891	454	468	294	297	156	154	172	169	566	582	227	224	255	249	299	305	233	234	248	241	249	241	609	573	234	219	240	219	mgv1a010659m|PACid:17696176	M.guttatus	1e-35	64.94	PF10545		KOG4282				AT3G58630.1		sequence-specific DNA binding transcription factors
Locus_1094_Transcript_3/4_Confidence_0.500_Length_598	333	318	197	183	109	113	122	126	427	425	184	187	208	212	220	207	157	144	174	177	177	180	460	419	190	183	196	187	29900.m001628|PACid:16812506	R.communis	8e-49	74.02	PF10545		KOG4282				AT3G58630.1		sequence-specific DNA binding transcription factors
Locus_1095_Transcript_12/22_Confidence_0.586_Length_3229	1838	1856	2373	2342	1409	1424	1552	1572	1803	1797	1698	1713	1847	1866	1209	1206	1876	1836	2229	2213	2235	2227	1939	1767	1744	1665	1730	1636	Eucgr.A02261.2|PACid:23564136	E.grandis	0	76.36	PF01053	PTHR11808,PTHR11808:SF18	KOG0053	4.4.1.8	K01760	GO:0030170,GO:0006520	AT3G57050.1	CBL	cystathionine beta-lyase
Locus_1096_Transcript_1/1_Confidence_0.000_Length_263	33	30	9	5	4	5	5	6	2	4	1	4	1	4	22	20	8	5	8	9	9	10	3	5	2	5	2	4
Locus_1097_Transcript_1/1_Confidence_0.000_Length_218	15	19	2	6	2	6	2	7	4	3	0	1	0	1	11	13	2	5	5	11	4	11	5	4	1	2	1	2
Locus_1098_Transcript_1/1_Confidence_0.000_Length_321	28	35	8	9	4	9	5	10	6	4	0	1	0	1	19	23	7	8	8	16	9	16	8	5	1	2	1	2
Locus_1099_Transcript_5/19_Confidence_0.577_Length_2753	11280	11323	1417	1406	733	722	810	798	580	586	1064	1064	1172	1173	7418	7355	1121	1102	1161	1123	1167	1131	624	577	1093	1034	1098	1029	mgv1a003603m|PACid:17671052	M.guttatus	6e-165	60.91						GO:0005515	AT1G27210.1		ARM repeat superfamily protein
Locus_1100_Transcript_10/10_Confidence_0.120_Length_1772	4478	4486	4259	4243	1946	1959	2150	2163	3266	3301	2578	2587	2824	2839	2945	2915	3367	3325	3079	3044	3096	3063	3511	3245	2647	2514	2645	2489	mgv1a014955m|PACid:17673737	M.guttatus	5e-38	81.71	PF00076	PTHR15241	KOG0130			GO:0003676	AT4G35785.5		RNA-binding (RRM/RBD/RNP motifs) family protein
Locus_1101_Transcript_3/9_Confidence_0.529_Length_2116	3965	3918	737	734	104	108	115	121	73	88	2814	2832	3107	3133	2608	2546	583	576	166	169	167	173	80	87	2889	2752	2910	2747	mgv1a003249m|PACid:17683183	M.guttatus	0	81.54	PF00585,PF00291	PTHR10314:SF30,PTHR10314	KOG1250	4.3.1.19	K01754	GO:0004794,GO:0009097,GO:0003824,GO:0030170,GO:0008152	AT3G10050.1	OMR1	L-O-methylthreonine resistant 1
Locus_1102_Transcript_9/10_Confidence_0.214_Length_1821	1485	1445	370	335	60	62	65	68	20	13	39	31	42	33	977	939	293	263	96	98	95	98	23	14	41	31	40	30	mgv1a015305m|PACid:17689913	M.guttatus	6e-19	52.29		PTHR12183	KOG4172				AT4G24204.3		RING/U-box superfamily protein
Locus_1103_Transcript_2/14_Confidence_0.562_Length_2963	5647	5672	1038	1034	717	708	785	772	1408	1409	1373	1372	1508	1508	3714	3685	821	811	1135	1101	1131	1094	1514	1386	1410	1334	1413	1323	mgv1a002696m|PACid:17675055	M.guttatus	0	74.2							AT2G42320.1		nucleolar protein gar2-related
Locus_1104_Transcript_1/1_Confidence_0.000_Length_422	25	25	0	0	2	4	3	4	8	18	3	4	3	5	17	17	1	1	5	8	6	7	10	19	4	5	4	5
Locus_1105_Transcript_3/4_Confidence_0.429_Length_1697	5476	5372	172	175	12	15	13	16	4	3	116	120	125	134	3602	3490	137	138	21	25	20	24	5	4	120	118	118	118	mgv1a007928m|PACid:17692147	M.guttatus	6e-76	43.64	PF00023	PTHR24177:SF119,PTHR24177	KOG4412			GO:0005515	AT5G50140.1		Ankyrin repeat family protein
Locus_1106_Transcript_5/11_Confidence_0.517_Length_1924	2030	2013	59	62	2	2	2	2	0	0	0	0	0	0	1336	1308	47	49	5	5	4	4	1	1	1	1	1	1	mgv1a020910m|PACid:17673649	M.guttatus	9e-159	74.39	PF00067	PTHR24286:SF25,PTHR24286	KOG0157			GO:0005506,GO:0009055,GO:0016705,GO:0020037,GO:0055114	AT2G42850.1	CYP718	cytochrome P450, family 718
Locus_1107_Transcript_5/6_Confidence_0.556_Length_1475	6382	6406	2275	2289	1223	1225	1338	1337	2913	2920	4283	4320	4674	4707	4197	4162	1799	1794	1935	1904	1927	1894	3131	2871	4396	4197	4377	4127	Potri.005G044400.7|PACid:27030156	P.trichocarpa	1e-78	89.54	PF00080	PTHR10003	KOG0441	1.15.1.1	K04565	GO:0046872,GO:0006801,GO:0055114	AT1G08830.1	CSD1	copper/zinc superoxide dismutase 1
Locus_1108_Transcript_1/1_Confidence_0.000_Length_248	9	8	21	19	1	15	1	15	6	5	2	3	2	3	7	6	17	16	3	25	3	23	8	6	3	4	3	4
Locus_1109_Transcript_8/24_Confidence_0.216_Length_1380	2009	2254	1735	1970	527	524	633	581	2215	2601	783	841	927	963	1322	1465	1372	1544	835	815	913	824	2381	2557	805	818	869	845	mgv1a012496m|PACid:17675468	M.guttatus	6e-63	72.44	PF00097	PTHR14155:SF11,PTHR14155					AT3G63530.1	BB,BB2	RING/U-box superfamily protein
Locus_1110_Transcript_13/15_Confidence_0.522_Length_2276	23361	23528	15142	15127	6100	6054	6703	6657	12891	12895	15430	15398	17065	17017	15363	15283	11969	11854	9647	9404	9649	9424	13854	12675	15835	14957	15977	14916	Glyma08g44590.1|PACid:26309116	G.max	0	93.76	PF02518,PF00183	PTHR11528	KOG0019		K04079	GO:0005524,GO:0051082,GO:0006457,GO:0006950	AT5G56000.1	AtHsp90.4,Hsp81.4	HEAT SHOCK PROTEIN 81.4
Locus_1111_Transcript_3/9_Confidence_0.667_Length_2703	20800	20835	3650	3643	104	104	108	107	145	135	435	437	481	484	13679	13534	2886	2855	166	163	157	153	157	134	447	425	451	425	mgv1a001697m|PACid:17693296	M.guttatus	0	77.81	PF05922,PF02225,PF00082	PTHR10795:SF17,PTHR10795				GO:0004252,GO:0006508,GO:0042802,GO:0043086	AT5G67360.1	ARA12	Subtilase family protein
Locus_1112_Transcript_6/11_Confidence_0.500_Length_1541	4762	4954	7502	7678	2649	2836	2957	3160	5011	5278	4791	5157	5312	5761	3132	3219	5931	6017	4190	4406	4258	4474	5386	5189	4918	5010	4974	5050	mrna16890.1-v1.0-hybrid|PACid:27254468	F.vesca	3e-14	83.33	PF00428	PTHR21141	KOG3449			GO:0003735,GO:0006414,GO:0005622,GO:0005840	AT2G27710.4		60S acidic ribosomal protein family
Locus_1113_Transcript_1/1_Confidence_0.000_Length_344	40	41	75	80	27	26	30	28	50	59	3	6	3	6	27	27	60	63	44	42	45	41	55	59	4	7	4	6	Lus10001503|PACid:23177073	L.usitatissimum	1e-10	69.77	PF02485					GO:0008375,GO:0016020	AT4G32290.1		Core-2/I-branching beta-1,6-N-acetylglucosaminyltransferase family protein
Locus_1114_Transcript_17/21_Confidence_0.630_Length_4625	1461	1470	1100	1083	449	445	485	481	773	775	1649	1643	1818	1814	961	955	870	849	712	693	700	682	832	763	1693	1597	1703	1591	mgv1a000060m|PACid:17680875	M.guttatus	3e-162	65.88			KOG1003				AT3G50370.1
Locus_1115_Transcript_7/7_Confidence_0.000_Length_3958	343	336	240	235	36	34	40	37	28	27	407	407	449	450	226	219	190	185	59	54	59	54	31	28	419	396	421	395	mgv1a000178m|PACid:17669901	M.guttatus	0	74.78	PF12047,PF01426,PF00145	PTHR10629:SF10,PTHR10629		2.1.1.37	K00558	GO:0003677,GO:0006306	AT5G49160.1	DDM2,DMT01,DMT1,MET1,MET2,METI	methyltransferase 1
Locus_1116_Transcript_2/8_Confidence_0.556_Length_1682	1208	1210	952	959	323	327	365	369	553	548	2780	2788	3068	3076	795	787	753	752	512	509	527	524	595	540	2854	2709	2873	2697	mgv1a007892m|PACid:17695022	M.guttatus	0	88.8	PF08029,PF01634	PTHR21403	KOG2831	2.4.2.17	K00765	GO:0003879,GO:0000105,GO:0005737,GO:0000287	AT1G09795.1	ATATP-PRT2,ATP-PRT2,HISN1B	ATP phosphoribosyl transferase 2
Locus_1117_Transcript_1/4_Confidence_0.556_Length_1490	343	344	170	172	78	78	82	84	63	67	294	297	324	329	226	224	135	136	125	123	119	120	69	67	303	289	304	289	Solyc01g107980.2.1|PACid:27300955	S.lycopersicum	3e-176	80.43	PF04564	PTHR22849				GO:0004842,GO:0016567,GO:0000151	AT3G19380.1	PUB25	plant U-box 25
Locus_1118_Transcript_8/14_Confidence_0.650_Length_2635	611	621	870	875	357	358	396	396	554	556	519	524	569	574	402	404	688	686	566	558	571	562	596	547	534	510	534	504	mgv1a005389m|PACid:17690969	M.guttatus	0	66.73	PF01535	PTHR24015					AT3G04130.1		Tetratricopeptide repeat (TPR)-like superfamily protein
Locus_1119_Transcript_1/1_Confidence_0.000_Length_227	3	1	3	1	5	7	5	10	9	11	2	0	2	0	3	1	3	2	9	12	9	16	11	12	3	1	3	1	mgv1a025766m|PACid:17676152	M.guttatus	1e-27	76	PF00931	PTHR23155	KOG4658		K13457	GO:0005515,GO:0043531,GO:0006915,GO:0005524	AT3G07040.1	RPM1,RPS3	NB-ARC domain-containing disease resistance protein
Locus_1120_Transcript_1/1_Confidence_0.000_Length_895	4352	4366	5701	5708	2012	2023	2211	2223	4686	4699	4644	4639	5102	5096	2863	2837	4507	4473	3183	3143	3184	3148	5037	4619	4767	4507	4777	4468	Potri.001G131000.1|PACid:27044832	P.trichocarpa	8e-96	88.02	PF01294	PTHR11722	KOG3295			GO:0003735,GO:0006412,GO:0005622,GO:0005840	AT3G49010.1	ATBBC1,BBC1,RSU2	breast basic conserved 1
Locus_1121_Transcript_4/7_Confidence_0.364_Length_1050	4668	4676	2575	2580	1298	1310	1423	1437	1665	1657	2041	2087	2240	2294	3070	3038	2036	2022	2054	2036	2050	2035	1790	1630	2095	2028	2098	2012	mgv1a012555m|PACid:17671740	M.guttatus	5e-127	95.4	PF10584,PF00227	PTHR11599:SF11,PTHR11599	KOG0182	3.4.25.1	K02730	GO:0004298,GO:0051603,GO:0005839,GO:0004175,GO:0006511,GO:0019773	AT2G05840.1	PAA2	20S proteasome subunit PAA2
Locus_1122_Transcript_16/25_Confidence_0.472_Length_3480	41915	59464	62734	76311	29853	39564	34132	44991	41568	56152	31378	45910	35333	51631	27564	38625	49588	59795	47205	61447	49129	63685	44670	55191	32201	44595	33079	45256	mgv1a000755m|PACid:17670445	M.guttatus	0	61.67	PF07744,PF07500	PTHR11477	KOG1634			GO:0006350,GO:0006351	AT5G11430.1		SPOC domain / Transcription elongation factor S-II protein
Locus_1123_Transcript_1/2_Confidence_0.333_Length_1469	4304	4291	172	170	3	3	3	3	1	1	19	19	21	21	2831	2788	137	134	6	6	6	6	2	2	21	19	21	19	mgv1a010149m|PACid:17696389	M.guttatus	3e-112	68.34	PF03360	PTHR10896:SF1,PTHR10896	KOG1476			GO:0015018,GO:0016020	AT2G37090.1	IRX9	Nucleotide-diphospho-sugar transferases superfamily protein
Locus_1124_Transcript_5/12_Confidence_0.286_Length_900	1405	1419	1532	1559	841	826	915	898	1329	1307	730	716	797	786	925	922	1212	1222	1331	1284	1318	1273	1429	1286	750	696	747	690	mgv1a004366m|PACid:17674988	M.guttatus	4e-99	67.77	PF00642	PTHR12506:SF11,PTHR12506	KOG1677			GO:0003676,GO:0008270	AT3G48440.1		Zinc finger C-x8-C-x5-C-x3-H type family protein
Locus_1125_Transcript_8/12_Confidence_0.636_Length_3622	2123	2548	1601	1803	778	940	865	1048	1299	1760	1316	1980	1461	2227	1397	1656	1266	1414	1232	1461	1246	1485	1397	1731	1351	1924	1369	1953	PGSC0003DMP400029955|PACid:24398999	S.tuberosum	4e-141	47.48	PF12043						AT2G33360.1		Protein of unknown function (DUF3527)
Locus_1126_Transcript_4/4_Confidence_0.000_Length_1922	265	259	104	101	57	53	64	61	24	23	195	196	210	212	175	169	83	80	92	84	94	88	27	24	201	191	198	187	mgv1a003051m|PACid:17692301	M.guttatus	7e-135	60.34	PF07891	PTHR10759:SF1,PTHR10759				GO:0006412,GO:0005840,GO:0005622,GO:0003735	AT1G73850.1		Protein of unknown function (DUF1666)
Locus_1127_Transcript_2/4_Confidence_0.700_Length_2039	1899	1934	1138	1149	704	757	796	844	1894	1864	3596	3608	3959	3981	1249	1257	900	901	1115	1177	1147	1196	2036	1833	3691	3506	3707	3490	mgv1a002494m|PACid:17674670	M.guttatus	0	67.61	PF08373	PTHR21228:SF18,PTHR21228					AT2G31890.1	ATRAP,RAP	RAP
Locus_1128_Transcript_1/1_Confidence_0.000_Length_238	74	77	9	4	0	0	0	0	0	0	4	6	4	8	49	51	8	4	2	2	1	1	1	1	5	7	5	8	mgv1a004616m|PACid:17677326	M.guttatus	3e-12	91.3	PF03759					GO:0005089	AT5G02010.1	ATROPGEF7,ROPGEF7	RHO guanyl-nucleotide exchange factor 7
Locus_1129_Transcript_11/18_Confidence_0.522_Length_2554	11382	11656	1150	1339	385	510	465	581	558	791	1772	2049	1939	2265	7486	7572	910	1050	610	794	671	824	601	778	1819	1991	1816	1986	PGSC0003DMP400033250|PACid:24413500	S.tuberosum	0	66.98	PF03759					GO:0005089	AT5G02010.1	ATROPGEF7,ROPGEF7	RHO guanyl-nucleotide exchange factor 7
Locus_1130_Transcript_3/5_Confidence_0.200_Length_1053	847	851	427	431	78	79	92	93	11	13	274	271	302	298	558	553	338	338	125	124	134	133	13	14	282	264	284	262	mgv1a013398m|PACid:17684221	M.guttatus	7e-87	85.65	PF12352,PF05008	PTHR21230:SF16,PTHR21230	KOG1666		K08493	GO:0006886,GO:0016020	AT5G39510.1	ATVTI11,ATVTI1A,SGR4,VTI11,VTI1A,ZIG,ZIG1	Vesicle transport v-SNARE family protein
Locus_1131_Transcript_4/10_Confidence_0.500_Length_2804	4525	4545	3186	3176	1189	1167	1299	1278	838	821	5889	5993	6512	6622	2976	2953	2519	2489	1882	1814	1871	1810	902	808	6044	5822	6097	5805	mgv1a005618m|PACid:17695144	M.guttatus	3e-149	86.17	PF00149	PTHR22953	KOG1378			GO:0016787	AT5G34850.1	ATPAP26,PAP26	purple acid phosphatase 26
Locus_1132_Transcript_3/3_Confidence_0.000_Length_2316	486	487	358	367	329	336	372	380	465	472	265	268	303	303	320	317	284	288	522	523	537	539	501	465	273	261	285	266	mgv1a001023m|PACid:17685352	M.guttatus	0	64.88	PF00583	PTHR24098:SF48,PTHR24098				GO:0005515,GO:0003677,GO:0008080,GO:0008152	AT4G14920.1		Acyl-CoA N-acyltransferase with RING/FYVE/PHD-type zinc finger protein
Locus_1133_Transcript_11/17_Confidence_0.407_Length_1633	1324	1340	945	928	412	416	447	450	1050	1046	606	625	680	700	871	871	748	728	653	648	645	638	1129	1029	623	608	638	614	mgv1a008821m|PACid:17688434	M.guttatus	0	86.91	PF00481	PTHR13832:SF140,PTHR13832	KOG0697	3.1.3.16	K01090	GO:0003824	AT4G31860.1		Protein phosphatase 2C family protein
Locus_1134_Transcript_9/17_Confidence_0.421_Length_5130	10838	10917	10959	10933	5777	5811	6343	6377	14595	14639	17301	17414	19009	19123	7128	7092	8663	8567	9136	9026	9131	9028	15685	14389	17755	16916	17797	16762	mgv1a003206m|PACid:17691620	M.guttatus	2e-97	84.51	PF00013	PTHR10288:SF53,PTHR10288	KOG1676		K13210	GO:0003723	AT2G25970.1		KH domain-containing protein
Locus_1135_Transcript_2/4_Confidence_0.333_Length_701	553	566	456	463	196	195	224	220	351	338	354	352	391	388	364	368	361	364	311	304	324	313	378	333	364	343	367	341	mgv1a017172m|PACid:17672866	M.guttatus	1e-36	97.44	PF01423	PTHR11021	KOG1783		K12625		AT2G43810.1		Small nuclear ribonucleoprotein family protein
Locus_1136_Transcript_6/7_Confidence_0.368_Length_593	1173	1179	1279	1259	852	885	929	964	718	715	607	576	657	631	772	766	1012	987	1349	1376	1339	1366	773	704	624	560	616	554	Thecc1EG027755t1|PACid:27441053	T.cacao	4e-62	76.03	PF00579	PTHR11946:SF34,PTHR11946	KOG2144	6.1.1.1	K01866	GO:0000166,GO:0004812,GO:0005524,GO:0006418,GO:0005737	AT2G33840.1		Tyrosyl-tRNA synthetase, class Ib, bacterial/mitochondrial
Locus_1137_Transcript_1/1_Confidence_0.833_Length_295	366	390	456	394	244	283	285	310	272	256	183	211	199	234	241	254	361	310	387	441	412	440	293	253	189	206	187	206	mgv1a009453m|PACid:17675639	M.guttatus	3e-25	100	PF00579	PTHR11946:SF34,PTHR11946	KOG2144	6.1.1.1	K01866	GO:0000166,GO:0004812,GO:0005524,GO:0006418,GO:0005737,GO:0006412	AT2G33840.1		Tyrosyl-tRNA synthetase, class Ib, bacterial/mitochondrial
Locus_1138_Transcript_8/8_Confidence_0.056_Length_1846	1056	1049	741	745	438	446	495	500	703	691	631	627	688	683	695	682	586	585	694	694	714	709	757	680	649	610	645	600	mgv1a004340m|PACid:17676672	M.guttatus	2e-140	60.04	PF10198						AT5G22450.1
Locus_1139_Transcript_4/4_Confidence_0.125_Length_1002	979	970	149	150	14	15	14	15	100	77	26	19	29	23	644	631	119	118	24	25	22	23	109	77	28	19	28	21	mgv1a015477m|PACid:17693531	M.guttatus	1e-26	84.21	PF00240	PTHR10666:SF85,PTHR10666				GO:0005515	AT5G14360.1		Ubiquitin-like superfamily protein
Locus_1140_Transcript_1/1_Confidence_0.500_Length_338	162	145	81	85	42	31	44	33	58	41	63	72	68	73	107	95	65	67	68	50	65	48	63	41	66	71	65	65
Locus_1141_Transcript_9/17_Confidence_0.486_Length_3584	7437	7345	2530	2530	750	745	837	825	2319	2284	1304	1307	1453	1443	4891	4772	2001	1983	1187	1159	1206	1169	2493	2246	1339	1270	1361	1266	mgv1a005796m|PACid:17693063	M.guttatus	0	75.32	PF01344,PF00646	PTHR24414:SF194,PTHR24414				GO:0005515	AT1G22040.1		Galactose oxidase/kelch repeat superfamily protein
Locus_1142_Transcript_1/1_Confidence_0.000_Length_205	74	107	11	14	3	0	3	0	0	0	0	2	0	2	49	70	9	12	6	2	6	1	1	1	1	3	1	3	mrna31308.1-v1.0-hybrid|PACid:27270543	F.vesca	2e-12	73.33	PF00155	PTHR11751,PTHR11751:SF22	KOG0257			GO:0016740,GO:0030170,GO:0009058,GO:0016769	AT2G13810.1	ALD1	AGD2-like defense response protein 1
Locus_1143_Transcript_2/3_Confidence_0.333_Length_802	2360	2419	535	547	426	426	469	468	1542	1551	832	828	931	928	1553	1572	424	429	675	663	676	664	1658	1525	855	805	873	814	PGSC0003DMP400002648|PACid:24426493	S.tuberosum	2e-19	53.42	PF07897						AT3G29575.1	AFP3	ABI five binding protein 3
Locus_1144_Transcript_3/7_Confidence_0.556_Length_3253	1383	1390	814	823	495	498	543	541	776	773	555	559	607	611	910	904	644	646	784	775	783	767	835	761	571	544	569	536	mgv1a002451m|PACid:17685704	M.guttatus	0	83.06	PF03081	PTHR12542:SF7,PTHR12542	KOG2344		K07195	GO:0006887,GO:0000145	AT4G31540.1	ATEXO70G1,EXO70G1	exocyst subunit exo70 family protein G1
Locus_1145_Transcript_1/5_Confidence_0.615_Length_1658	34542	48064	50948	62652	23548	32047	27013	36524	30130	42444	24450	36059	27580	40670	22716	31220	40272	49093	37235	49773	38882	51701	32379	41718	25091	35026	25821	35649	mgv1a019931m|PACid:17675305	M.guttatus	8e-156	84.89	PF01501	PTHR13778				GO:0016757	AT3G50760.1	GATL2	galacturonosyltransferase-like 2
Locus_1146_Transcript_8/8_Confidence_0.100_Length_947	6938	6901	1746	1735	520	510	582	569	987	976	521	518	567	563	4563	4483	1381	1360	824	794	839	807	1062	960	536	504	532	494	mgv1a012664m|PACid:17682503	M.guttatus	8e-39	48.33	PF09425,PF06200				K13464	GO:0005515	AT1G19180.1	JAZ1,TIFY10A	jasmonate-zim-domain protein 1
Locus_1147_Transcript_1/1_Confidence_0.000_Length_378	12	11	0	1	0	1	0	1	0	0	29	24	30	26	9	8	1	2	2	3	1	3	1	1	31	24	29	24	GSVIVT01008780001|PACid:17821324	V.vinifera	2e-16	47.37	PF07645,PF07714	PTHR24420,PTHR24420:SF444				GO:0005515,GO:0005509,GO:0006468,GO:0004672	AT1G21250.1	PRO25,WAK1	cell wall-associated kinase
Locus_1148_Transcript_2/6_Confidence_0.385_Length_1198	1750	1749	1381	1398	669	666	735	739	1106	1099	743	754	808	822	1151	1137	1092	1096	1059	1036	1059	1047	1190	1081	763	733	757	721	mgv1a014114m|PACid:17688041	M.guttatus	2e-104	93.53	PF00957	PTHR21136:SF5,PTHR21136	KOG0861			GO:0016192,GO:0016021	AT5G58060.1	ATGP1,ATYKT61,YKT61	SNARE-like superfamily protein
Locus_1149_Transcript_6/13_Confidence_0.233_Length_1650	5736	5731	6380	6389	2772	2776	3070	3069	13680	13643	5212	5189	5775	5748	3773	3723	5044	5007	4385	4313	4420	4346	14702	13410	5350	5041	5407	5039	mgv1a007175m|PACid:17673474	M.guttatus	1e-171	82.69	PF00076	PTHR24012:SF67,PTHR24012	KOG0148			GO:0003676	AT1G11650.2	ATRBP45B,RBP45B	RNA-binding (RRM/RBD/RNP motifs) family protein
Locus_1150_Transcript_1/2_Confidence_0.500_Length_1533	1449	1461	847	842	484	490	516	524	1400	1418	1564	1576	1717	1738	954	950	670	661	767	763	744	743	1506	1395	1606	1532	1608	1524	mgv1a008716m|PACid:17682917	M.guttatus	3e-174	91.74	PF08240,PF00107	PTHR11695:SF38,PTHR11695	KOG0024	1.1.1.14	K00008	GO:0008270,GO:0016491,GO:0055114	AT5G51970.2		GroES-like zinc-binding alcohol dehydrogenase family protein
Locus_1151_Transcript_3/6_Confidence_0.600_Length_3653	1237	1235	974	978	588	575	637	624	484	490	556	555	609	611	814	803	771	767	931	895	918	885	521	483	572	540	571	536	mgv1a000848m|PACid:17687509	M.guttatus	0	71.31	PF03031,PF00035	PTHR23081				GO:0003725,GO:0005622,GO:0005515	AT4G21670.1	ATCPL1,CPL1,FRY2	C-terminal domain phosphatase-like 1
Locus_1152_Transcript_5/12_Confidence_0.611_Length_1615	7035	6993	5167	5123	2213	2206	2401	2402	5424	5425	6240	6162	6860	6762	4627	4543	4085	4015	3501	3428	3457	3401	5830	5333	6404	5986	6423	5928	GSVIVT01018290001|PACid:17828285	V.vinifera	4e-62	63.78	PF04774,PF09598	PTHR12299,PTHR12299:SF4	KOG2945		K13199		AT4G17520.1		Hyaluronan / mRNA binding family
Locus_1153_Transcript_11/17_Confidence_0.000_Length_369	3107	4660	5263	5553	2418	2973	2798	3438	3247	4432	2475	3850	2804	4471	2044	3028	4161	4352	3825	4619	4029	4868	3490	4357	2541	3741	2626	3920
Locus_1154_Transcript_26/31_Confidence_0.310_Length_1368	1441	1427	532	518	236	230	267	257	142	135	450	446	486	484	948	928	421	407	375	359	386	365	154	134	463	434	456	425	GSVIVT01030514001|PACid:17837002	V.vinifera	2e-110	53.08	PF00642	PTHR12506,PTHR12506:SF11	KOG1677			GO:0003676,GO:0008270	AT1G04990.2		Zinc finger C-x8-C-x5-C-x3-H type family protein
Locus_1155_Transcript_2/9_Confidence_0.600_Length_2025	2175	2170	1570	1573	1019	1003	1138	1122	878	871	1126	1141	1258	1277	1431	1410	1242	1233	1613	1559	1639	1590	945	857	1157	1109	1179	1120	mgv1a000145m|PACid:17673419	M.guttatus	0	57.31	PF00730	PTHR10359:SF3,PTHR10359				GO:0006284,GO:0004519,GO:0051539	AT5G04560.2	DME	HhH-GPD base excision DNA repair family protein
Locus_1156_Transcript_18/21_Confidence_0.655_Length_3136	1577	1591	1418	1435	593	591	643	645	2131	2131	643	661	717	734	1038	1034	1122	1125	939	919	927	914	2291	2095	661	643	672	644	mgv1a022682m|PACid:17696423	M.guttatus	1e-167	78.53	PF00076	PTHR23139:SF9,PTHR23139	KOG0131			GO:0003676	AT1G60900.1		U2 snRNP auxilliary factor, large subunit, splicing factor
Locus_1157_Transcript_4/5_Confidence_0.455_Length_1729	4794	4796	656	648	186	187	207	208	113	116	2343	2360	2579	2595	3153	3116	519	509	296	292	299	296	123	115	2405	2293	2415	2275	mgv1a005614m|PACid:17695951	M.guttatus	0	77.56	PF08246,PF00396,PF00112	PTHR12411:SF44,PTHR12411	KOG1543	3.4.22.-	K01376	GO:0008234,GO:0006508	AT1G47128.1	RD21,RD21A	Granulin repeat cysteine protease family protein
Locus_1158_Transcript_5/12_Confidence_0.438_Length_899	2909	3082	1555	1631	524	570	586	637	1589	1693	963	993	1052	1086	1914	2003	1230	1279	830	887	845	903	1709	1665	989	965	986	953	mgv1a004214m|PACid:17670629	M.guttatus	5e-159	91.58	PF08541,PF08392					GO:0016746,GO:0016747,GO:0006633,GO:0016020,GO:0008610	AT2G26250.1	FDH,KCS10	3-ketoacyl-CoA synthase 10
Locus_1159_Transcript_4/5_Confidence_0.455_Length_1915	691	684	365	370	94	96	104	106	97	95	256	260	277	281	455	445	289	291	150	151	151	151	105	94	264	254	260	247	mgv1a004079m|PACid:17685922	M.guttatus	0	77.59	PF03765,PF00650	PTHR23324:SF4,PTHR23324	KOG1471				AT1G72160.1		Sec14p-like phosphatidylinositol transfer family protein
Locus_1160_Transcript_9/13_Confidence_0.625_Length_2329	810	829	340	345	151	154	163	166	143	140	574	569	643	640	533	539	270	271	240	241	236	236	155	139	590	554	603	562	Solyc11g066550.1.1|PACid:27296905	S.lycopersicum	2e-74	82.38	PF10475		KOG2939				AT2G27900.1
Locus_1161_Transcript_6/10_Confidence_0.118_Length_4006	6949	7008	15638	15690	3575	3554	3922	3911	595	596	2378	2402	2624	2654	4570	4553	12362	12295	5654	5521	5647	5537	640	587	2441	2334	2458	2327	mgv1a000872m|PACid:17697605	M.guttatus	0	94.14	PF00702,PF00690,PF00122	PTHR24093:SF61,PTHR24093	KOG0205	3.6.3.6	K01535	GO:0005524,GO:0016820,GO:0003824,GO:0008152,GO:0000166,GO:0046872,GO:0016020,GO:0015662,GO:0006812,GO:0006754	AT2G18960.1	AHA1,HA1,OST2,PMA	H(+)-ATPase 1
Locus_1162_Transcript_20/21_Confidence_0.121_Length_2977	57561	57293	59341	59239	22187	22094	24318	24248	105174	104856	37872	37930	41597	41678	37853	37215	46906	46418	35083	34315	35003	34324	113021	103061	38865	36843	38944	36532	mgv1a002667m|PACid:17690079	M.guttatus	0	95.69	PF00012	PTHR19375	KOG0100		K03283	GO:0005524	AT5G02500.1	AT-HSC70-1,HSC70,HSC70-1,HSP70-1	heat shock cognate protein 70-1
Locus_1163_Transcript_3/6_Confidence_0.600_Length_1611	3138	3176	2359	2370	2289	2310	2537	2568	5252	5311	817	820	904	911	2064	2064	1865	1858	3621	3589	3653	3636	5645	5221	839	797	847	799	mgv1a026932m|PACid:17682478	M.guttatus	0	82.46	PF00026	PTHR13683:SF98,PTHR13683	KOG1339			GO:0006508,GO:0004190	AT1G01300.1		Eukaryotic aspartyl protease family protein
Locus_1164_Transcript_5/20_Confidence_0.486_Length_2377	15990	18482	15467	17360	6996	8671	7950	9837	8671	11397	7168	9710	8009	11019	10516	12006	12226	13603	11064	13468	11444	13926	9319	11203	7357	9433	7499	9659	Thecc1EG019862t2|PACid:27451814	T.cacao	2e-144	68.1	PF00612	PTHR13140:SF84,PTHR13140				GO:0005515	AT3G59690.1	IQD13	IQ-domain 13
Locus_1165_Transcript_17/20_Confidence_0.533_Length_3568	11709	13969	14792	15778	7967	9035	9001	10201	10559	12724	7717	9874	8634	11149	7701	9074	11693	12364	12599	14033	12957	14441	11348	12507	7920	9592	8084	9773	PGSC0003DMP400038603|PACid:24415091	S.tuberosum	3e-80	61.05	PF08766	PTHR13468	KOG2266				AT4G26630.1		DEK domain-containing chromatin associated protein
Locus_1166_Transcript_4/8_Confidence_0.214_Length_1352	37072	37454	16493	16752	289	300	307	323	23	20	519	524	585	598	24379	24329	13037	13127	459	467	443	459	26	21	534	510	549	525
Locus_1167_Transcript_4/4_Confidence_0.000_Length_1731	935	954	102	91	30	34	32	36	6	7	3	6	4	6	616	620	81	72	49	54	47	52	8	8	4	7	5	6	orange1.1g008328m|PACid:18139035	C.sinensis	2e-74	35.96						GO:0005515	AT3G18670.1		Ankyrin repeat family protein
Locus_1168_Transcript_3/6_Confidence_0.625_Length_1336	596	684	307	370	202	227	212	247	187	229	429	459	470	496	393	445	243	291	321	354	307	351	202	226	441	447	441	436	Potri.014G159800.1|PACid:27035117	P.trichocarpa	5e-11	39.6	PF04083	PTHR11005	KOG2624			GO:0006629	AT5G14180.1	MPL1	Myzus persicae-induced lipase 1
Locus_1169_Transcript_11/20_Confidence_0.600_Length_2789	2013	2020	651	639	208	206	232	230	949	958	3291	3257	3619	3566	1324	1313	515	501	330	321	335	327	1021	943	3378	3165	3389	3127	mgv1a019537m|PACid:17678766	M.guttatus	0	83.73	PF02383	PTHR11200	KOG1889			GO:0042578	AT3G51460.1	RHD4	Phosphoinositide phosphatase family protein
Locus_1170_Transcript_9/23_Confidence_0.475_Length_2486	2094	2105	3338	3309	2561	2593	2825	2847	6397	6365	762	764	841	833	1378	1368	2639	2594	4051	4029	4068	4031	6875	6257	783	743	788	731	Potri.001G417000.1|PACid:27045929	P.trichocarpa	3e-119	62.28	PF00400,PF12490	PTHR13268	KOG2109			GO:0005515	AT5G54730.1	ATATG18F,ATG18F,G18F	homolog of yeast autophagy 18 (ATG18) F
Locus_1171_Transcript_14/20_Confidence_0.386_Length_2644	16546	16596	500	512	1335	1347	1471	1482	1119	1126	5035	5084	5549	5593	10881	10781	396	402	2112	2094	2119	2099	1204	1108	5168	4939	5196	4903	mgv1a003643m|PACid:17687707	M.guttatus	0	87.81	PF00501	PTHR24096:SF43,PTHR24096	KOG1176	6.2.1.12	K01904	GO:0003824,GO:0008152	AT1G65060.1	4CL3	4-coumarate:CoA ligase 3
Locus_1172_Transcript_5/7_Confidence_0.600_Length_1515	10637	10655	17694	17654	4658	4640	5147	5124	8850	8851	6113	6130	6707	6724	6996	6922	13987	13834	7367	7208	7410	7254	9511	8700	6274	5955	6280	5895	Gorai.002G107200.4|PACid:26792551	G.raimondii	0	91.29	PF00162	PTHR11406	KOG1367	2.7.2.3	K00927	GO:0004618,GO:0006096	AT1G79550.1	PGK	phosphoglycerate kinase
Locus_1173_Transcript_4/8_Confidence_0.556_Length_1936	3276	3309	2906	2892	929	916	1012	1001	1538	1535	1127	1152	1260	1290	2155	2150	2298	2267	1471	1424	1458	1418	1654	1510	1158	1120	1181	1132	mgv1a005210m|PACid:17685655	M.guttatus	0	84.76	PF00903	PTHR11959	KOG0638	1.13.11.27	K00457	GO:0009072,GO:0003868	AT1G06570.1	HPD,PDS1	phytoene desaturation 1
Locus_1174_Transcript_5/8_Confidence_0.556_Length_2477	498	503	305	294	123	122	132	131	196	200	171	174	187	189	328	327	242	231	196	191	191	187	212	198	177	170	176	167	mgv1a002353m|PACid:17691605	M.guttatus	0	64.28	PF00628,PF00046	PTHR12628:SF11,PTHR12628				GO:0003700,GO:0043565,GO:0006355,GO:0005515	AT4G29940.1	PRHA	pathogenesis related homeodomain protein A
Locus_1175_Transcript_1/1_Confidence_0.000_Length_226	2	9	14	9	9	10	9	13	33	30	10	11	10	12	2	6	12	8	16	17	14	20	37	30	11	12	10	11
Locus_1176_Transcript_3/12_Confidence_0.567_Length_5448	3518	3584	3641	3607	2198	2199	2406	2398	3775	3743	3389	3358	3733	3686	2314	2329	2879	2827	3477	3417	3464	3396	4058	3680	3479	3263	3496	3232	mgv1a000461m|PACid:17691174	M.guttatus	0	89.63	PF00400	PTHR19932:SF11,PTHR19932	KOG0266			GO:0005515	AT1G15750.3	TPL,WSIP1	Transducin family protein / WD-40 repeat family protein
Locus_1177_Transcript_3/3_Confidence_0.167_Length_1029	42786	42639	1835	1834	45	42	50	47	17	13	1360	1347	1499	1499	28137	27697	1451	1438	73	67	73	68	19	14	1397	1309	1404	1315	mgv1a008899m|PACid:17675644	M.guttatus	3e-108	92.92	PF02797,PF00195	PTHR11877:SF9,PTHR11877				GO:0016746,GO:0009058,GO:0008415	AT5G13930.1	ATCHS,CHS,TT4	Chalcone and stilbene synthase family protein
Locus_1178_Transcript_7/7_Confidence_0.000_Length_2315	584	584	265	253	93	91	101	101	190	179	140	158	154	174	385	380	210	199	149	143	147	144	205	177	145	154	145	153	mgv1a023983m|PACid:17688579	M.guttatus	0	76.48	PF03982,PF00561	PTHR22753:SF5,PTHR22753				GO:0016747	AT5G41120.1		Esterase/lipase/thioesterase family protein
Locus_1179_Transcript_1/1_Confidence_0.000_Length_216	24	30	19	23	10	19	10	20	13	29	31	26	31	28	16	20	16	19	17	31	16	30	15	29	33	26	30	25
Locus_1180_Transcript_1/1_Confidence_0.000_Length_216	22	31	18	22	11	21	11	22	14	28	29	26	29	29	15	21	15	18	19	34	17	33	16	29	31	26	28	26
Locus_1181_Transcript_7/18_Confidence_0.517_Length_1893	3479	3456	2317	2338	1508	1507	1645	1649	3067	3052	3028	3039	3322	3325	2288	2245	1832	1833	2386	2342	2369	2336	3297	3001	3108	2953	3111	2915	mgv1a007668m|PACid:17689921	M.guttatus	6e-94	82.5	PF00076	PTHR24012:SF67,PTHR24012	KOG0148			GO:0003676	AT1G11650.2	ATRBP45B,RBP45B	RNA-binding (RRM/RBD/RNP motifs) family protein
Locus_1182_Transcript_6/9_Confidence_0.250_Length_716	721	722	654	661	245	237	277	268	557	554	319	327	368	375	475	470	518	519	389	370	400	381	600	545	328	319	345	330	mgv1a015092m|PACid:17678446	M.guttatus	1e-50	84.55	PF00240	PTHR10666:SF55,PTHR10666	KOG4495			GO:0005515	AT5G57860.2		Ubiquitin-like superfamily protein
Locus_1183_Transcript_36/65_Confidence_0.024_Length_2696	1472	1487	268	261	151	172	163	183	301	299	1772	1739	1947	1911	969	967	213	205	240	269	236	260	325	295	1819	1690	1824	1676	mgv1a024375m|PACid:17688712	M.guttatus	3e-128	40.22	PF00931	PTHR11017:SF129,PTHR11017	KOG4658			GO:0043531,GO:0006915,GO:0005524	AT3G46530.1	RPP13	NB-ARC domain-containing disease resistance protein
Locus_1184_Transcript_3/4_Confidence_0.444_Length_2004	2329	2539	2270	2309	869	935	987	1057	1285	1331	1166	1231	1303	1397	1532	1650	1795	1810	1376	1454	1422	1498	1382	1309	1198	1197	1221	1225	mgv1a005692m|PACid:17691425	M.guttatus	8e-126	55.99	PF00515	PTHR22904:SF163,PTHR22904				GO:0005515	AT3G16760.1		Tetratricopeptide repeat (TPR)-like superfamily protein
Locus_1185_Transcript_9/17_Confidence_0.038_Length_1624	59763	84043	77359	94959	35739	48174	40920	54831	48185	67107	41763	60938	47011	68490	39301	54590	61148	74407	56512	74819	58899	77614	51781	65958	42858	59192	44012	60033	mgv1a008833m|PACid:17673308	M.guttatus	0	95.86	PF00483,PF00132	PTHR22572	KOG1322	2.7.7.22	K00971	GO:0016779,GO:0009058	AT2G39770.2	CYT1,EMB101,GMP1,SOZ1,VTC1	Glucose-1-phosphate adenylyltransferase family protein
Locus_1186_Transcript_16/29_Confidence_0.500_Length_3695	4682	4859	1246	1402	499	631	596	723	799	1077	643	1063	721	1210	3080	3157	986	1099	791	982	859	1025	860	1060	661	1033	676	1061
Locus_1187_Transcript_1/1_Confidence_0.000_Length_1020	2670	2678	2308	2308	704	699	790	783	1394	1401	1596	1584	1757	1744	1756	1740	1825	1809	1115	1087	1139	1110	1499	1378	1639	1540	1646	1530	mgv1a012430m|PACid:17675012	M.guttatus	2e-116	97.26	PF10584,PF00227	PTHR11599:SF15,PTHR11599	KOG0183	3.4.25.1	K02731	GO:0004298,GO:0051603,GO:0005839,GO:0004175,GO:0006511,GO:0019773	AT5G66140.1	PAD2	proteasome alpha subunit D2
Locus_1188_Transcript_7/42_Confidence_0.193_Length_2235	1933	1979	608	588	345	351	395	395	368	373	1919	1844	2093	2052	1272	1286	481	462	547	547	570	561	397	368	1970	1792	1960	1799	mgv1a019163m|PACid:17694280	M.guttatus	1e-101	43.67	PF00931,PF00560	PTHR23155:SF121,PTHR23155	KOG4658			GO:0005515,GO:0043531,GO:0006915,GO:0005524	AT3G14470.1		NB-ARC domain-containing disease resistance protein
Locus_1189_Transcript_6/13_Confidence_0.571_Length_1162	2216	2222	635	635	117	112	128	124	72	80	230	228	245	251	1458	1444	503	498	187	175	186	177	78	80	237	222	230	221	mgv1a010473m|PACid:17690835	M.guttatus	3e-135	81.65	PF00561	PTHR10992:SF279,PTHR10992	KOG4178				AT3G05600.1		alpha/beta-Hydrolases superfamily protein
Locus_1190_Transcript_5/5_Confidence_0.000_Length_1820	1497	1497	539	538	234	232	258	259	263	257	885	884	957	953	985	973	427	422	372	362	373	368	284	254	909	860	897	836	mgv1a006137m|PACid:17678309	M.guttatus	1e-168	78.01							AT1G61900.1
Locus_1191_Transcript_2/10_Confidence_0.375_Length_1812	16036	16285	24953	25194	10755	10865	11982	12096	29431	29544	18983	19069	21033	21110	10546	10579	19724	19742	17007	16876	17248	17123	31628	29039	19481	18523	19692	18504	PGSC0003DMP400040514|PACid:24389563	S.tuberosum	5e-141	90.36	PF00466,PF00428	PTHR21141,PTHR21141:SF3	KOG0815		K02941	GO:0003735,GO:0006414,GO:0005622,GO:0005840,GO:0042254	AT2G40010.1		Ribosomal protein L10 family protein
Locus_1192_Transcript_12/15_Confidence_0.109_Length_1471	8287	8275	1759	1732	926	956	1016	1035	395	423	5619	5605	6196	6149	5450	5376	1391	1358	1466	1486	1464	1466	426	417	5767	5445	5802	5391	mgv1a005614m|PACid:17695951	M.guttatus	2e-99	77.46	PF08246,PF00396,PF00112	PTHR12411:SF44,PTHR12411	KOG1543	3.4.22.-	K01376	GO:0008234,GO:0006508	AT1G47128.1	RD21,RD21A	Granulin repeat cysteine protease family protein
Locus_1193_Transcript_6/10_Confidence_0.300_Length_3400	2635	2607	1190	1183	333	325	367	367	627	647	74777	74636	82434	82245	1733	1694	941	928	528	506	530	521	675	637	76737	72497	77175	72089	PGSC0003DMP400052154|PACid:24393138	S.tuberosum	0	91.67	PF02347	PTHR11773	KOG2040	1.4.4.2	K00281	GO:0016829,GO:0006520,GO:0004375,GO:0055114	AT4G33010.1	AtGLDP1,GLDP1	glycine decarboxylase P-protein 1
Locus_1194_Transcript_5/7_Confidence_0.533_Length_1613	404	425	563	565	374	380	410	417	308	299	288	286	318	315	266	277	446	443	593	592	592	592	332	295	297	279	299	277	mgv1a002589m|PACid:17690008	M.guttatus	0	88.1	PF01928,PF00485	PTHR10285	KOG4203			GO:0005524,GO:0016301,GO:0008152,GO:0006796	AT1G26190.1		Phosphoribulokinase / Uridine kinase family
Locus_1195_Transcript_12/12_Confidence_0.097_Length_627	22521	26032	24445	27492	9185	11588	10445	13150	10484	14199	8323	11492	9335	13047	14811	16910	19323	21543	14525	17998	15035	18615	11267	13957	8542	11163	8740	11437	PGSC0003DMP400028780|PACid:24424913	S.tuberosum	3e-73	91.61	PF00141			1.11.1.7	K00430	GO:0004601,GO:0020037,GO:0006979,GO:0055114	AT4G21960.1	PRXR1	Peroxidase superfamily protein
Locus_1196_Transcript_3/7_Confidence_0.583_Length_4130	340	336	164	159	249	247	274	271	815	807	335	336	372	373	224	219	130	125	395	385	396	385	877	794	345	327	349	328	mgv1a000030m|PACid:17674130	M.guttatus	0	61.62	PF11707	PTHR13500					AT1G72270.1
Locus_1197_Transcript_13/22_Confidence_0.333_Length_2936	7535	8940	8424	9797	3836	5014	4392	5720	4714	6539	5511	7031	6161	7990	4956	5808	6659	7677	6067	7789	6323	8098	5067	6428	5656	6830	5769	7004	mgv1a021824m|PACid:17675478	M.guttatus	0	52.95	PF00931	PTHR11017:SF125,PTHR11017	KOG4658			GO:0043531,GO:0006915,GO:0005524	AT1G58390.1		Disease resistance protein (CC-NBS-LRR class) family
Locus_1198_Transcript_2/3_Confidence_0.571_Length_1122	2423	2392	469	467	383	387	412	413	2137	2096	393	393	424	426	1594	1554	372	367	607	603	594	586	2297	2061	404	383	398	374	Solyc07g053740.1.1|PACid:27293854	S.lycopersicum	1e-36	53.36	PF00847					GO:0003700,GO:0006355	AT3G15210.1	ATERF-4,ATERF4,ERF4,RAP2.5	ethylene responsive element binding factor 4
Locus_1199_Transcript_5/16_Confidence_0.619_Length_2811	285	286	153	148	160	159	178	179	104	101	4	5	5	5	188	186	122	117	255	248	258	255	113	100	5	6	6	5	Potri.013G006000.5|PACid:26995754	P.trichocarpa	2e-15	27.53	PF00385	PTHR10799,PTHR10799:SF131	KOG0383				AT1G08060.1	MOM,MOM1	ATP-dependent helicase family protein
Locus_1200_Transcript_2/5_Confidence_0.167_Length_387	5355	7400	10169	11337	4851	5985	5580	6872	5651	7703	4209	6429	4777	7360	3522	4807	8039	8884	7672	9297	8033	9729	6074	7572	4320	6246	4473	6452
Locus_1201_Transcript_4/5_Confidence_0.500_Length_1398	1997	2015	675	690	274	282	293	304	250	252	620	611	671	667	1314	1309	534	541	435	440	423	432	270	249	637	594	629	586	mgv1a003511m|PACid:17680988	M.guttatus	7e-142	79.77	PF00069	PTHR24056:SF77,PTHR24056	KOG0600			GO:0004672,GO:0005524,GO:0006468	AT1G54610.1		Protein kinase superfamily protein
Locus_1202_Transcript_1/8_Confidence_0.625_Length_2770	38500	55416	54797	66628	25749	34771	29491	39608	35309	48685	29038	43332	32724	48755	25318	35996	43314	52208	40716	54003	42449	56066	37944	47852	29800	42091	30637	42735	mgv1a001369m|PACid:17682410	M.guttatus	0	78.13	PF02212,PF01031,PF00350	PTHR11566:SF12,PTHR11566	KOG0446	3.6.5.5	K01528	GO:0003924,GO:0005525	AT4G33650.1	ADL2,DRP3A	dynamin-related protein 3A
Locus_1203_Transcript_6/9_Confidence_0.222_Length_981	1058	1059	377	373	37	40	41	44	92	95	1110	1109	1219	1216	696	689	299	293	60	64	60	64	100	94	1140	1078	1142	1067	mgv1a013741m|PACid:17672085	M.guttatus	6e-50	58.79							AT3G01860.1
Locus_1204_Transcript_6/11_Confidence_0.571_Length_1607	2613	2619	365	368	17	19	22	24	13	12	355	358	395	399	1719	1702	289	289	28	31	33	35	15	13	365	349	371	351	mgv1a008520m|PACid:17674714	M.guttatus	2e-177	83.53	PF03005	PTHR13533:SF3,PTHR13533					AT2G42570.1	TBL39	TRICHOME BIREFRINGENCE-LIKE 39
Locus_1205_Transcript_3/4_Confidence_0.400_Length_1879	2903	2893	143	139	41	42	44	45	454	460	436	431	482	477	1910	1880	114	110	66	67	65	65	489	453	448	420	452	419	Thecc1EG020583t1|PACid:27455491	T.cacao	0	86.43	PF00083	PTHR24063:SF214,PTHR24063	KOG0254			GO:0022857,GO:0055085,GO:0016021	AT5G26340.1	ATSTP13,MSS1,STP13	Major facilitator superfamily protein
Locus_1206_Transcript_2/5_Confidence_0.538_Length_1040	2793	2793	530	533	285	325	316	360	7874	7926	2577	2592	2856	2883	1837	1815	420	418	452	506	456	511	8462	7791	2646	2519	2675	2528	Solyc09g091030.2.1|PACid:27310324	S.lycopersicum	2e-97	70.61	PF01373					GO:0016161,GO:0000272	AT3G23920.1	BAM1,BMY7,TR-BAMY	beta-amylase 1
Locus_1207_Transcript_4/8_Confidence_0.471_Length_1227	482	487	346	340	80	84	86	92	96	90	307	297	334	325	318	317	274	267	128	132	125	132	104	89	316	289	314	286	Potri.014G018300.3|PACid:27032749	P.trichocarpa	6e-112	66.55	PF01266	PTHR13847:SF75,PTHR13847				GO:0009055,GO:0016491,GO:0055114	AT5G48440.1		FAD-dependent oxidoreductase family protein
Locus_1208_Transcript_2/2_Confidence_0.000_Length_635	546	554	194	176	80	72	86	78	135	140	484	493	527	541	360	360	154	139	128	113	125	112	146	139	498	480	494	475	mgv1a016058m|PACid:17692002	M.guttatus	5e-46	97.94	PF00125	PTHR23430	KOG1757		K11251	GO:0003677,GO:0043565,GO:0005622	AT1G52740.1	HTA9	histone H2A protein 9
Locus_1209_Transcript_10/10_Confidence_0.087_Length_1444	20639	28395	31981	38335	14882	19781	17053	22557	18559	25795	14995	21986	16933	24918	13573	18445	25280	30039	23533	30723	24546	31931	19945	25354	15389	21357	15854	21842	mgv1a007248m|PACid:17673322	M.guttatus	9e-129	78.72	PF00682	PTHR10277:SF1,PTHR10277	KOG2368	4.1.3.4	K01640	GO:0003824	AT2G26800.1		Aldolase superfamily protein
Locus_1210_Transcript_2/3_Confidence_0.571_Length_2116	1465	1466	30	30	2	1	2	1	0	0	23	23	25	25	964	953	25	24	5	3	4	3	1	1	25	23	24	23	mgv1a002779m|PACid:17693057	M.guttatus	0	74.87	PF06045						AT1G09890.1		Rhamnogalacturonate lyase family protein
Locus_1211_Transcript_8/12_Confidence_0.130_Length_942	1327	1442	1775	2026	735	813	808	887	1756	1838	1271	1318	1401	1472	873	937	1404	1588	1164	1264	1164	1257	1888	1807	1305	1281	1313	1291	mgv1a000496m|PACid:17669773	M.guttatus	2e-23	64.71	PF04510,PF02985	PTHR10527:SF5,PTHR10527	KOG2171			GO:0005515,GO:0008565,GO:0006886	AT5G19820.1	emb2734	ARM repeat superfamily protein
Locus_1212_Transcript_4/10_Confidence_0.600_Length_2184	2916	2894	1917	1886	962	970	1058	1069	3281	3237	663	683	744	764	1918	1880	1516	1479	1523	1508	1524	1515	3527	3183	681	664	697	671	30138.m003897|PACid:16819266	R.communis	0	74.4	PF00454	PTHR15245,PTHR15245:SF11	KOG2381			GO:0016773	AT2G03890.1	ATPI4K GAMMA 7,PI4K GAMMA 7,UBDK GAMMA 7	phosphoinositide 4-kinase gamma 7
Locus_1213_Transcript_3/3_Confidence_0.333_Length_916	11958	16666	22742	27065	10634	13967	12222	15943	12885	18137	9612	13955	10844	15855	7864	10826	17977	21208	16816	21693	17593	22568	13847	17827	9865	13556	10153	13898	GSVIVT01027593001|PACid:17834946	V.vinifera	2e-120	86.59	PF02374	PTHR10803	KOG2825	3.6.3.16	K01551		AT1G01910.2		P-loop containing nucleoside triphosphate hydrolases superfamily protein
Locus_1214_Transcript_4/4_Confidence_0.000_Length_910	76010	75957	3452	3482	77	65	85	75	0	0	0	0	0	0	49985	49338	2729	2729	123	103	124	108	1	1	1	1	1	1
Locus_1215_Transcript_9/9_Confidence_0.143_Length_913	254	258	220	233	84	91	92	95	127	117	226	249	251	274	168	168	175	183	134	143	134	136	138	116	233	243	236	241	mgv1a016993m|PACid:17672809	M.guttatus	4e-13	46.15
Locus_1216_Transcript_4/5_Confidence_0.214_Length_863	2303	2312	1203	1204	458	445	504	486	500	511	1183	1166	1318	1304	1515	1502	952	944	726	693	727	689	538	503	1215	1134	1235	1144	mgv1a012953m|PACid:17671107	M.guttatus	5e-124	95.34	PF10584,PF00227	PTHR11599:SF16,PTHR11599	KOG0181	3.4.25.1	K02726	GO:0004298,GO:0051603,GO:0005839,GO:0004175,GO:0006511,GO:0019773	AT1G16470.1	PAB1	proteasome subunit PAB1
Locus_1217_Transcript_2/4_Confidence_0.250_Length_1877	355	351	185	173	129	123	135	130	463	491	205	211	224	233	234	229	147	136	206	193	196	185	499	484	211	206	211	205
Locus_1218_Transcript_14/14_Confidence_0.033_Length_2689	861	853	848	861	244	243	261	260	151	151	521	519	565	563	567	555	671	675	387	379	377	369	163	149	536	505	530	494	mgv1a000673m|PACid:17677016	M.guttatus	0	68.97	PF00534	PTHR12526:SF56,PTHR12526				GO:0009058	AT4G01210.1		glycosyl transferase family 1 protein
Locus_1219_Transcript_20/27_Confidence_0.488_Length_2441	1061	1043	983	981	422	433	470	481	827	823	672	673	745	751	698	678	778	769	669	674	678	682	890	810	691	655	698	659	29950.m001170|PACid:16814444	R.communis	8e-123	62.98	PF00076	PTHR16105			K13157	GO:0003676	AT1G09230.1		RNA-binding (RRM/RBD/RNP motifs) family protein
Locus_1220_Transcript_1/5_Confidence_0.692_Length_1799	1258	1263	855	844	535	544	587	595	467	466	479	472	526	521	828	821	677	662	848	846	846	844	503	459	493	459	493	458	mgv1a005406m|PACid:17670889	M.guttatus	0	86.44	PF04212,PF00004	PTHR23074:SF10,PTHR23074	KOG0740			GO:0005524,GO:0016887	AT2G45500.1		AAA-type ATPase family protein
Locus_1221_Transcript_3/6_Confidence_0.600_Length_2428	1151	1165	395	397	115	115	124	126	63	59	210	220	235	250	758	757	313	312	183	180	180	180	69	59	217	215	221	220	mgv1a004372m|PACid:17681392	M.guttatus	0	87.5	PF00069,PF00036	PTHR24349:SF13,PTHR24349	KOG0032	2.7.1.-	K00924	GO:0004672,GO:0005524,GO:0006468	AT3G57530.1	ATCPK32,CDPK32,CPK32	calcium-dependent protein kinase 32
Locus_1222_Transcript_2/2_Confidence_0.000_Length_1030	14697	14687	3557	3680	342	335	370	361	172	166	2723	2719	3000	3012	9665	9541	2812	2884	542	522	534	512	186	164	2795	2642	2810	2641	mgv1a011413m|PACid:17697598	M.guttatus	3e-132	84.81	PF00230	PTHR19139:SF50,PTHR19139	KOG0223		K09872	GO:0005215,GO:0006810,GO:0016020	AT4G35100.1	PIP2;7,PIP3,PIP3A,SIMIP	plasma membrane intrinsic protein 3
Locus_1223_Transcript_2/4_Confidence_0.700_Length_1235	1283	1282	826	821	566	574	620	631	831	806	480	516	527	561	844	833	654	644	897	893	894	895	894	793	494	502	494	493	Thecc1EG007003t2|PACid:27461691	T.cacao	4e-110	85.26	PF00515,PF00160	PTHR11071:SF98,PTHR11071	KOG0546	5.2.1.8	K05864	GO:0003755,GO:0006457,GO:0005515	AT2G15790.1	CYP40,SQN	peptidyl-prolyl cis-trans isomerase / cyclophilin-40 (CYP40) / rotamase
Locus_1224_Transcript_1/1_Confidence_0.000_Length_248	33	42	24	30	17	18	19	20	21	24	24	21	27	22	22	28	20	24	28	30	29	30	24	25	26	21	26	20	mgv1a000318m|PACid:17684450	M.guttatus	1e-14	57.14							AT3G58050.1
Locus_1225_Transcript_4/20_Confidence_0.611_Length_4203	1471	1469	984	956	525	529	572	580	718	723	1150	1157	1258	1271	968	955	779	750	832	823	825	822	773	712	1181	1125	1179	1115	mgv1a000318m|PACid:17684450	M.guttatus	0	64.9							AT3G58050.1
Locus_1226_Transcript_1/2_Confidence_0.333_Length_1534	315	314	144	144	68	69	77	78	34	36	181	183	195	199	208	205	115	114	109	109	112	112	38	36	187	179	183	175	PGSC0003DMP400052389|PACid:24398430	S.tuberosum	5e-121	68.28	PF05910						AT5G28150.1		Plant protein of unknown function (DUF868)
Locus_1227_Transcript_2/3_Confidence_0.333_Length_1306	70	67	24	23	3	4	3	4	4	8	71	66	80	73	47	44	20	19	6	8	6	7	5	9	74	65	76	65	mgv1a002051m|PACid:17691428	M.guttatus	0	78.35	PF05922,PF00082	PTHR10795:SF17,PTHR10795				GO:0004252,GO:0006508,GO:0042802,GO:0043086	AT4G00230.1	XSP1	xylem serine peptidase 1
Locus_1228_Transcript_7/10_Confidence_0.325_Length_1938	18190	18157	2362	2340	524	509	574	560	475	461	5811	5757	6363	6307	11963	11794	1868	1834	830	792	828	794	512	454	5964	5593	5958	5529	mgv1a009491m|PACid:17672291	M.guttatus	1e-170	90.57	PF00294	PTHR10584:SF24,PTHR10584	KOG2854	2.7.1.20	K00856	GO:0006166,GO:0004001	AT5G03300.1	ADK2	adenosine kinase 2
Locus_1229_Transcript_1/1_Confidence_0.000_Length_218	49	142	7	21	0	7	0	8	3	5	21	35	22	41	33	93	6	17	2	12	1	13	4	6	23	35	22	37	Glyma19g36630.2|PACid:26328945	G.max	1e-13	91.3	PF00294	PTHR10584,PTHR10584:SF24	KOG2854			GO:0006166,GO:0004001	AT3G09820.1	ADK1,ATADK1	adenosine kinase 1
Locus_1230_Transcript_1/1_Confidence_0.000_Length_218	76	67	6	13	0	2	1	2	4	2	15	28	17	31	51	44	6	11	2	5	3	4	5	3	16	28	17	28	mgv1a009491m|PACid:17672291	M.guttatus	9e-16	61.11	PF00294	PTHR10584:SF24,PTHR10584	KOG2854	2.7.1.20	K00856	GO:0006166,GO:0004001	AT5G03300.1	ADK2	adenosine kinase 2
Locus_1231_Transcript_4/4_Confidence_0.143_Length_672	723	707	271	284	97	97	105	108	292	302	450	460	484	496	476	460	215	223	155	152	153	154	315	298	463	448	454	436	mgv1a009053m|PACid:17687373	M.guttatus	7e-48	91.91	PF00153	PTHR24089:SF87,PTHR24089	KOG0752				AT4G01100.1	ADNT1	adenine nucleotide transporter 1
Locus_1232_Transcript_2/3_Confidence_0.571_Length_721	827	825	511	499	252	246	278	274	747	750	227	240	252	266	544	537	405	392	400	384	402	389	804	738	234	234	237	234	mgv1a002776m|PACid:17672468	M.guttatus	4e-81	82.87	PF00454	PTHR15245:SF11,PTHR15245	KOG2381			GO:0016773	AT2G03890.1	ATPI4K GAMMA 7,PI4K GAMMA 7,UBDK GAMMA 7	phosphoinositide 4-kinase gamma 7
Locus_1233_Transcript_7/14_Confidence_0.379_Length_1941	3983	3989	911	904	61	68	75	81	1470	1438	3334	3291	3690	3655	2620	2592	721	709	98	107	109	116	1581	1414	3422	3198	3455	3205	mgv1a001929m|PACid:17669930	M.guttatus	0	71.38	PF03552	PTHR13301:SF24,PTHR13301				GO:0016760,GO:0030244,GO:0016020	AT4G23990.1	ATCSLG3,CSLG3	cellulose synthase like G3
Locus_1234_Transcript_2/3_Confidence_0.500_Length_894	1474	1446	411	388	141	152	155	162	461	450	510	534	557	588	970	940	326	305	225	238	225	231	496	443	524	520	522	516	mgv1a002548m|PACid:17677484	M.guttatus	9e-101	70.32	PF00646	PTHR23125:SF106,PTHR23125	KOG1947		K14515	GO:0005515	AT2G25490.1	EBF1,FBL6	EIN3-binding F box protein 1
Locus_1235_Transcript_3/4_Confidence_0.375_Length_1437	29660	41154	43717	53078	20910	27588	23893	31362	28563	38525	23088	33472	26029	37687	19505	26732	34556	41591	33064	42847	34392	44394	30695	37866	23694	32513	24369	33034	mgv1a016534m|PACid:17687312	M.guttatus	5e-20	67.07							AT1G26355.1	SP1L1	SPIRAL1-like1
Locus_1236_Transcript_13/14_Confidence_0.400_Length_2509	7309	7325	3087	3091	1388	1372	1535	1520	914	921	4243	4271	4694	4713	4807	4759	2441	2423	2196	2132	2211	2153	983	906	4355	4150	4395	4132	mgv1a001108m|PACid:17682487	M.guttatus	0	93.48	PF08752,PF01602	PTHR10261	KOG1078			GO:0006886,GO:0016192,GO:0030117,GO:0005515,GO:0005198,GO:0005798	AT4G34450.1		coatomer gamma-2 subunit, putative / gamma-2 coat protein, putative / gamma-2 COP, putative
Locus_1237_Transcript_7/8_Confidence_0.429_Length_992	1731	1713	1330	1327	728	703	806	775	2151	2142	965	935	1064	1037	1139	1113	1052	1041	1153	1093	1162	1098	2313	2106	991	909	997	910	Solyc05g018320.2.1|PACid:27298210	S.lycopersicum	3e-97	54.46	PF07897						AT4G28910.1	NINJA	novel interactor of JAZ
Locus_1238_Transcript_8/15_Confidence_0.500_Length_1402	65490	64832	19430	19322	8381	8234	9154	9020	17262	16979	21084	20905	23279	23102	43067	42112	15359	15141	13254	12789	13177	12769	18551	16689	21637	20307	21795	20250	mgv1a004289m|PACid:17692337	M.guttatus	0	100	PF00240	PTHR10666	KOG0001		K08770	GO:0005515	AT4G05320.2	UBQ10	polyubiquitin 10
Locus_1239_Transcript_1/1_Confidence_0.000_Length_244	100	105	141	123	104	69	119	86	205	197	87	66	92	73	66	69	112	97	166	109	173	123	221	195	90	65	87	65
Locus_1240_Transcript_5/11_Confidence_0.400_Length_2959	6019	5988	5440	5425	3238	3254	3552	3570	7735	7721	3907	3890	4294	4280	3959	3890	4301	4252	5121	5055	5114	5055	8313	7590	4010	3779	4021	3752	mgv1a008801m|PACid:17671266	M.guttatus	2e-106	80.25		PTHR23215	KOG2893			GO:0008270,GO:0005622	AT1G30970.1	SUF4	zinc finger (C2H2 type) family protein
Locus_1241_Transcript_4/14_Confidence_0.684_Length_2388	1136	1129	458	459	197	192	216	211	269	280	862	868	948	961	748	734	363	360	313	300	312	300	290	276	886	844	888	843	mgv1a002479m|PACid:17672450	M.guttatus	0	82.03	PF01762,PF00337	PTHR11214:SF11,PTHR11214	KOG2287			GO:0005529,GO:0008378,GO:0006486,GO:0016020	AT4G21060.2		Galactosyltransferase family protein
Locus_1242_Transcript_6/12_Confidence_0.500_Length_1389	7403	7386	5434	5426	1940	1936	2129	2125	4663	4677	3218	3202	3522	3503	4869	4798	4296	4252	3069	3008	3066	3009	5012	4598	3303	3111	3298	3071	Cucsa.273130.3|PACid:16973776	C.sativus	4e-136	94.32	PF00244	PTHR18860	KOG0841		K06630	GO:0019904	AT3G02520.1	GF14 NU,GRF7	general regulatory factor 7
Locus_1243_Transcript_6/7_Confidence_0.250_Length_986	941	955	773	751	403	393	446	435	605	614	493	500	541	556	619	621	612	589	639	612	643	617	651	604	507	487	507	488	mgv1a014468m|PACid:17694379	M.guttatus	4e-86	89.95	PF01253	PTHR12789	KOG3239			GO:0003743,GO:0006413	AT5G11900.1		Translation initiation factor SUI1 family protein
Locus_1244_Transcript_4/5_Confidence_0.333_Length_1010	1304	1288	608	594	227	226	251	251	633	625	708	730	774	794	858	837	481	466	361	353	363	357	681	615	728	710	726	697	mgv1a009053m|PACid:17687373	M.guttatus	3e-127	94.12	PF00153	PTHR24089:SF87,PTHR24089	KOG0752				AT4G01100.1	ADNT1	adenine nucleotide transporter 1
Locus_1245_Transcript_12/20_Confidence_0.480_Length_2045	1026	1046	521	508	167	179	186	189	772	751	495	479	544	527	675	680	413	399	266	280	269	269	831	739	509	466	510	463	Potri.006G013900.3|PACid:27003961	P.trichocarpa	0	77.2	PF00939	PTHR10283:SF37,PTHR10283	KOG1281		K14445	GO:0005215,GO:0006814,GO:0055085,GO:0016020,GO:0015137,GO:0015746,GO:0016021	AT5G47560.1	ATSDAT,ATTDT,TDT	tonoplast dicarboxylate transporter
Locus_1246_Transcript_3/13_Confidence_0.333_Length_1184	822	802	562	548	296	306	325	332	799	789	603	596	666	651	541	522	445	430	470	477	469	471	860	776	620	580	624	571	mgv1a007357m|PACid:17690715	M.guttatus	3e-134	69.86							AT4G15640.1
Locus_1247_Transcript_16/35_Confidence_0.538_Length_4542	4792	4815	4099	4127	1992	2002	2180	2188	2901	2890	2531	2530	2811	2805	3152	3128	3241	3235	3151	3111	3139	3098	3118	2841	2598	2458	2633	2459	mgv1a000017m|PACid:17674492	M.guttatus	0	82.25	PF10351,PF10347	PTHR15678:SF6,PTHR15678	KOG1910				AT1G58250.1	SAB	Golgi-body localisation protein domain ;RNA pol II promoter Fmp27 protein domain
Locus_1248_Transcript_9/11_Confidence_0.423_Length_1736	3095	3832	4235	4539	2016	2348	2319	2689	2233	2923	171227	173181	188202	190344	2036	2490	3348	3557	3189	3648	3339	3808	2401	2874	175713	168216	176195	166839	mgv1a005886m|PACid:17686517	M.guttatus	2e-179	89.58	PF02800,PF00044	PTHR10836	KOG0657	1.2.1.13	K05298	GO:0016620,GO:0055114	AT1G12900.1	GAPA-2	glyceraldehyde 3-phosphate dehydrogenase A subunit 2
Locus_1249_Transcript_4/6_Confidence_0.625_Length_1454	791	786	464	459	406	405	446	450	1345	1356	271	277	301	306	521	511	368	360	644	631	643	638	1446	1334	279	270	283	269	mgv1a008674m|PACid:17695524	M.guttatus	9e-99	59.83	PF00097	PTHR22763					AT1G55530.1		RING/U-box superfamily protein
Locus_1250_Transcript_3/6_Confidence_0.625_Length_1848	4975	4960	1164	1156	168	166	193	190	982	986	2176	2178	2380	2372	3272	3222	921	907	267	259	279	270	1056	970	2234	2117	2229	2080	mgv1a002735m|PACid:17675997	M.guttatus	0	90.56	PF00854	PTHR11654:SF37,PTHR11654	KOG1237			GO:0005215,GO:0006857,GO:0016020,GO:0055085,GO:0016021	AT5G13400.1		Major facilitator superfamily protein
Locus_1251_Transcript_4/14_Confidence_0.684_Length_2659	1599	1907	1322	1460	429	548	495	637	654	985	837	1214	944	1398	1052	1239	1046	1145	680	853	714	903	704	969	860	1180	885	1226	PGSC0003DMP400017875|PACid:24428735	S.tuberosum	0	70.6	PF04784	PTHR23054					AT5G66600.1		Protein of unknown function, DUF547
Locus_1252_Transcript_18/32_Confidence_0.189_Length_5090	9111	9255	6461	6476	3007	3006	3290	3294	6970	7013	27795	28008	30629	30821	5992	6012	5108	5075	4756	4670	4737	4664	7491	6894	28524	27206	28676	27016	mgv1a002163m|PACid:17689626	M.guttatus	0	92.09	PF00012	PTHR19375:SF130,PTHR19375	KOG0102		K03283	GO:0005524	AT5G49910.1	cpHsc70-2,CPHSC70-2EAT SHOCK PROTEIN 70-2,HSC70-7	chloroplast heat shock protein 70-2
Locus_1253_Transcript_7/7_Confidence_0.118_Length_2451	21441	21443	1338	1334	249	253	285	288	211	206	1128	1151	1239	1259	14100	13929	1058	1046	395	394	412	409	228	203	1159	1119	1161	1104	mgv1a001207m|PACid:17689841	M.guttatus	0	90.31	PF00862,PF00534	PTHR12526:SF27,PTHR12526	KOG0853	2.4.1.13	K00695	GO:0005985,GO:0009058	AT3G43190.1	ATSUS4,SUS4	sucrose synthase 4
Locus_1254_Transcript_7/28_Confidence_0.182_Length_1390	9015	12429	15164	17192	7089	9114	8146	10396	8739	11856	7208	10486	8166	11899	5929	8074	11987	13472	11211	14156	11726	14717	9392	11654	7398	10186	7646	10430	mgv1a004500m|PACid:17686315	M.guttatus	0	95	PF00860	PTHR11119:SF8,PTHR11119	KOG1292			GO:0005215,GO:0006810,GO:0055085,GO:0016020	AT2G34190.1		Xanthine/uracil permease family protein
Locus_1255_Transcript_7/7_Confidence_0.000_Length_1803	43237	43242	4530	4460	1297	1283	1403	1377	2503	2445	12201	12010	13352	13187	28434	28088	3581	3495	2052	1994	2021	1951	2691	2404	12522	11667	12501	11559	mgv1a005403m|PACid:17692255	M.guttatus	0	94.03	PF05221,PF00670	PTHR23420	KOG1370	3.3.1.1	K01251	GO:0004013,GO:0006730	AT4G13940.1	ATSAHH1,EMB1395,HOG1,MEE58,SAHH1	S-adenosyl-L-homocysteine hydrolase
Locus_1256_Transcript_8/14_Confidence_0.607_Length_2359	13669	18704	23273	27809	10752	14342	12333	16367	13253	18614	10265	15035	11572	17058	8989	12150	18396	21791	17003	22276	17753	23169	14243	18296	10535	14605	10835	14952	mgv1a002766m|PACid:17675814	M.guttatus	0	82.39	PF03407	PTHR10994:SF5,PTHR10994				GO:0005783	AT2G35610.1	XEG113	xyloglucanase 113
Locus_1257_Transcript_5/11_Confidence_0.500_Length_1188	1171	1156	904	900	432	441	471	479	996	1017	564	582	621	637	771	752	715	706	685	686	679	679	1071	1001	580	566	582	559	mgv1a006673m|PACid:17697281	M.guttatus	2e-166	89.63	PF10155	PTHR15975	KOG4508				AT5G18420.2
Locus_1258_Transcript_3/5_Confidence_0.667_Length_1080	1058	1052	417	419	193	209	213	229	344	358	335	350	365	381	696	684	330	329	307	326	308	326	371	353	345	341	343	335	mgv1a010300m|PACid:17696757	M.guttatus	0	92.31	PF03145	PTHR10315	KOG3002	6.3.2.19	K04506	GO:0006511,GO:0007275,GO:0005634	AT3G61790.1		Protein with RING/U-box and TRAF-like domains
Locus_1259_Transcript_6/6_Confidence_0.154_Length_672	1936	1876	1153	1129	392	383	432	424	896	897	506	490	577	563	1274	1219	912	885	621	596	623	602	964	883	520	477	541	494	mgv1a004214m|PACid:17670629	M.guttatus	1e-104	85	PF08541,PF08392					GO:0016746,GO:0016747,GO:0006633,GO:0016020,GO:0008610	AT2G26250.1	FDH,KCS10	3-ketoacyl-CoA synthase 10
Locus_1260_Transcript_5/9_Confidence_0.118_Length_1112	7023	7047	6279	6281	1275	1269	1396	1389	1678	1696	10036	10047	11029	11047	4619	4578	4964	4922	2018	1972	2011	1968	1804	1668	10300	9760	10326	9684	mgv1a012309m|PACid:17693265	M.guttatus	1e-111	89.52	PF00121	PTHR21139	KOG1643	5.3.1.1	K01803	GO:0004807,GO:0008152	AT3G55440.1	ATCTIMC,CYTOTPI,TPI	triosephosphate isomerase
Locus_1261_Transcript_2/5_Confidence_0.667_Length_1569	1281	1301	626	618	296	301	333	335	484	469	477	464	518	508	843	846	496	485	470	469	481	476	521	462	491	452	486	446	mgv1a013721m|PACid:17697179	M.guttatus	4e-88	87.57	PF01871	PTHR13016	KOG3274				AT2G38710.2		AMMECR1 family
Locus_1262_Transcript_6/8_Confidence_0.500_Length_1323	52476	71356	58752	71425	27042	36674	30964	41724	37843	52273	32208	46280	36299	52066	34509	46350	46440	55967	42760	56959	44569	59061	40667	51378	33053	44954	33984	45637	mgv1a017708m|PACid:17697447	M.guttatus	5e-138	75.16	PF00149	PTHR10161	KOG2679	3.1.3.2	K01078	GO:0016787	AT1G14700.1	ATPAP3,PAP3	purple acid phosphatase 3
Locus_1263_Transcript_9/14_Confidence_0.600_Length_1816	3020	3693	4804	5409	2387	2923	2733	3295	2945	3630	2138	3131	2430	3552	1987	2399	3798	4239	3776	4541	3935	4665	3166	3569	2195	3042	2276	3114	mgv1a005239m|PACid:17690280	M.guttatus	0	70.94	PF00067	PTHR24305:SF145,PTHR24305	KOG0157			GO:0005506,GO:0009055,GO:0016705,GO:0020037,GO:0055114	AT1G13710.1	CYP78A5,KLU	cytochrome P450, family 78, subfamily A, polypeptide 5
Locus_1264_Transcript_8/35_Confidence_0.105_Length_1616	3916	3899	962	945	279	283	306	313	127	136	32	31	37	38	2576	2533	761	741	443	441	442	444	138	135	34	31	36	34	mgv1a014878m|PACid:17691401	M.guttatus	7e-42	77.78							AT1G05710.4		basic helix-loop-helix (bHLH) DNA-binding superfamily protein
Locus_1265_Transcript_5/10_Confidence_0.667_Length_2047	5198	5245	756	747	37	51	41	56	13	14	3856	3854	4236	4235	3419	3408	598	586	60	81	60	81	15	15	3958	3744	3967	3713	mgv1a002516m|PACid:17679024	M.guttatus	0	77.74	PF05691						AT5G20250.4	DIN10	Raffinose synthase family protein
Locus_1266_Transcript_4/4_Confidence_0.000_Length_1285	1217	1217	1204	1216	550	558	597	607	2200	2233	5034	5060	5515	5535	801	791	952	954	871	868	861	861	2365	2196	5167	4916	5164	4852	mgv1a010810m|PACid:17673768	M.guttatus	2e-127	89.3	PF00574	PTHR10381	KOG0840	3.4.21.92	K01358	GO:0004252,GO:0006508	AT1G02560.1	CLPP5,NCLPP1,NCLPP5	nuclear encoded CLP protease 5
Locus_1267_Transcript_6/13_Confidence_0.571_Length_3539	2658	3721	3826	4090	1826	2157	2113	2504	2629	3393	2199	3136	2497	3619	1749	2418	3025	3206	2889	3352	3043	3546	2826	3336	2258	3047	2339	3173	mgv1a000586m|PACid:17685937	M.guttatus	0	77.56	PF08263,PF00560,PF00069	PTHR24420:SF515,PTHR24420	KOG1187			GO:0004672,GO:0005524,GO:0006468,GO:0005515	AT1G72300.1		Leucine-rich receptor-like protein kinase family protein
Locus_1268_Transcript_12/13_Confidence_0.550_Length_2556	2274	2362	1830	1807	1457	1451	1607	1594	2194	2228	1084	1023	1204	1147	1496	1535	1447	1417	2305	2255	2314	2258	2359	2191	1113	995	1128	1006
Locus_1269_Transcript_4/6_Confidence_0.333_Length_498	4359	4451	1196	1188	254	251	273	273	143	155	1980	2045	2201	2273	2867	2892	946	932	403	391	394	388	155	153	2033	1987	2061	1993	Thecc1EG020228t2|PACid:27454402	T.cacao	2e-81	96.36	PF00464	PTHR11680	KOG2467			GO:0004372,GO:0006544,GO:0006563	AT4G13930.1	SHM4	serine hydroxymethyltransferase 4
Locus_1270_Transcript_2/6_Confidence_0.400_Length_594	2610	2556	673	684	131	146	139	156	88	80	984	967	1078	1053	1717	1661	533	537	209	228	202	222	96	80	1011	940	1010	924	mgv1a005792m|PACid:17696351	M.guttatus	6e-57	96.46	PF00464	PTHR11680	KOG2467	2.1.2.1	K00600	GO:0004372,GO:0006544,GO:0006563	AT4G13930.1	SHM4	serine hydroxymethyltransferase 4
Locus_1271_Transcript_6/6_Confidence_0.231_Length_760	6175	6089	1688	1706	191	185	213	205	47	50	93	83	103	94	4061	3956	1335	1338	304	289	308	292	52	50	96	82	97	83	mgv1a010609m|PACid:17697290	M.guttatus	7e-105	76.83	PF03171	PTHR10209:SF55,PTHR10209	KOG0143			GO:0016491,GO:0016706,GO:0055114	AT1G14130.1		2-oxoglutarate (2OG) and Fe(II)-dependent oxygenase superfamily protein
Locus_1272_Transcript_12/25_Confidence_0.486_Length_2387	1787	1800	837	853	325	320	358	351	592	589	615	605	672	662	1176	1170	662	669	515	499	517	498	637	580	632	589	630	581	mgv1a008582m|PACid:17673941	M.guttatus	8e-75	91.21	PF07714	PTHR23257:SF140,PTHR23257	KOG0192			GO:0004672,GO:0005524,GO:0006468	AT5G01850.1		Protein kinase superfamily protein
Locus_1273_Transcript_5/11_Confidence_0.533_Length_4903	11657	11720	6549	6538	2799	2794	3090	3082	3910	3916	7383	7393	8092	8101	7666	7613	5177	5124	4427	4341	4449	4364	4203	3850	7577	7182	7577	7101	mgv1a000127m|PACid:17671109	M.guttatus	0	96.27	PF09268,PF01394,PF00637	PTHR10292	KOG0985		K04646	GO:0005198,GO:0006886,GO:0016192,GO:0030130,GO:0030132	AT3G11130.1		Clathrin, heavy chain
Locus_1274_Transcript_1/1_Confidence_0.000_Length_431	13	13	14	17	8	11	8	11	27	22	5	3	5	4	9	9	12	14	14	19	13	17	30	23	6	4	6	4
Locus_1275_Transcript_12/14_Confidence_0.556_Length_4819	6262	6267	4566	4552	2256	2254	2474	2475	3767	3756	3045	3042	3371	3365	4119	4071	3610	3568	3569	3502	3562	3505	4049	3693	3126	2956	3157	2950	mgv1a000213m|PACid:17675829	M.guttatus	0	77.49	PF06465,PF06461,PF00628,PF00385,PF00271,PF00176	PTHR10799:SF131,PTHR10799	KOG0384	3.6.4.12	K11643	GO:0003677,GO:0005524,GO:0003676,GO:0004386,GO:0005515,GO:0016787	AT2G25170.1	CHD3,CHR6,GYM,PKL,SSL2	chromatin remodeling factor CHD3 (PICKLE)
Locus_1276_Transcript_1/7_Confidence_0.333_Length_1631	5308	5262	1986	1997	417	406	462	449	290	315	2893	2892	3181	3184	3491	3419	1571	1566	661	632	666	637	313	311	2970	2810	2979	2792	Glyma12g30490.1|PACid:26293299	G.max	0	91.28	PF01370	PTHR10366:SF147,PTHR10366	KOG1429		K12449	GO:0003854,GO:0016616,GO:0006694,GO:0055114,GO:0003824,GO:0050662,GO:0044237,GO:0009058	AT1G08200.1	AXS2	UDP-D-apiose/UDP-D-xylose synthase 2
Locus_1277_Transcript_8/10_Confidence_0.524_Length_1003	224	216	94	93	40	27	41	29	40	42	137	161	151	173	148	141	75	74	65	43	60	42	44	42	142	157	142	153	mgv1a004807m|PACid:17680620	M.guttatus	5e-12	68.52	PF07887						AT5G62570.2		Calmodulin binding protein-like
Locus_1278_Transcript_2/5_Confidence_0.692_Length_1044	3246	3235	2829	2755	807	782	899	871	678	658	1407	1389	1550	1531	2135	2102	2237	2160	1278	1216	1295	1234	730	648	1445	1350	1452	1343	PGSC0003DMP400015897|PACid:24423723	S.tuberosum	1e-76	97.42	PF00025	PTHR11711,PTHR11711:SF12	KOG0077			GO:0005525,GO:0007264,GO:0004871,GO:0019001,GO:0007186,GO:0005634,GO:0005737,GO:0005622,GO:0006886	AT4G02080.1	ASAR1,ATSAR2,ATSARA1C,SAR2	secretion-associated RAS super family 2
Locus_1279_Transcript_6/10_Confidence_0.560_Length_1771	1163	1171	799	788	548	522	598	574	603	577	445	454	482	489	765	761	632	618	868	812	862	814	649	568	458	442	452	429	mgv1a001266m|PACid:17687941	M.guttatus	0	61.18	PF07714	PTHR23257:SF80,PTHR23257	KOG0192	2.7.11.25	K04424	GO:0004672,GO:0005524,GO:0006468	AT5G11850.1		Protein kinase superfamily protein
Locus_1280_Transcript_7/14_Confidence_0.609_Length_1922	9617	9622	1555	1542	238	232	259	251	122	116	298	304	322	333	6325	6251	1230	1209	378	362	374	357	132	115	307	296	302	293	mgv1a002745m|PACid:17693698	M.guttatus	0	72.29	PF00069	PTHR24420:SF809,PTHR24420	KOG1187			GO:0004672,GO:0005524,GO:0006468	AT2G28250.1	NCRK	Protein kinase superfamily protein
Locus_1281_Transcript_6/12_Confidence_0.611_Length_1878	4138	4076	625	616	139	138	153	152	96	100	182	177	195	190	2722	2648	495	483	221	216	222	217	104	99	188	173	183	167	PGSC0003DMP400029511|PACid:24383230	S.tuberosum	0	75.1	PF00067			4.2.1.92	K01723	GO:0005506,GO:0009055,GO:0016705,GO:0020037,GO:0055114	AT5G42650.1	AOS,CYP74A,DDE2	allene oxide synthase
Locus_1282_Transcript_2/3_Confidence_0.571_Length_2777	665	665	613	617	308	312	327	332	559	559	335	342	374	380	438	433	485	484	489	486	472	471	602	550	345	333	351	334
Locus_1283_Transcript_6/6_Confidence_0.111_Length_1471	615	621	634	700	339	410	367	449	553	620	471	482	522	533	405	404	502	549	538	638	530	637	595	610	484	469	490	468	mgv1a007843m|PACid:17697481	M.guttatus	0	88.83	PF04757	PTHR12888	KOG0826		K13345	GO:0007031,GO:0005778	AT3G04460.1	APM4,ATPEX12,PEX12	peroxin-12
Locus_1284_Transcript_21/24_Confidence_0.514_Length_3874	1237	1241	1861	1849	474	475	522	520	49	53	1582	1582	1748	1744	814	807	1472	1450	751	739	753	737	54	53	1624	1538	1637	1530	PGSC0003DMP400000385|PACid:24424341	S.tuberosum	0	74.03	PF00954,PF00069,PF08276,PF01453	PTHR24420:SF442,PTHR24420	KOG1187			GO:0004672,GO:0005524,GO:0006468,GO:0048544,GO:0005529	AT4G00340.1	RLK4	receptor-like protein kinase 4
Locus_1285_Transcript_5/8_Confidence_0.526_Length_2644	1739	1732	1081	1078	627	624	686	682	1215	1222	560	555	607	602	1144	1126	855	845	993	971	989	967	1307	1202	576	540	569	529	mgv1a001866m|PACid:17674306	M.guttatus	0	62.61	PF00170	PTHR13301:SF22,PTHR13301				GO:0003700,GO:0043565,GO:0046983,GO:0006355	AT2G40950.1	BZIP17	Basic-leucine zipper (bZIP) transcription factor family protein
Locus_1286_Transcript_6/21_Confidence_0.214_Length_1925	15553	16067	12726	12892	3529	3814	3960	4283	3636	4261	16200	16784	17853	18614	10228	10437	10060	10102	5582	5925	5701	6064	3908	4189	16625	16304	16715	16316	mgv1a011344m|PACid:17672700	M.guttatus	8e-146	87.77	PF00230	PTHR19139:SF55,PTHR19139	KOG0223		K09872	GO:0005215,GO:0006810,GO:0016020	AT2G45960.1	ATHH2,PIP1;2,PIP1B,TMP-A	plasma membrane intrinsic protein 1B
Locus_1287_Transcript_5/5_Confidence_0.083_Length_2423	313	317	265	266	145	126	158	138	188	191	120	117	136	131	206	207	210	209	231	197	229	197	203	189	124	115	128	116	mgv1a012706m|PACid:17694489	M.guttatus	9e-52	71.21		PTHR12725:SF8,PTHR12725	KOG3085			GO:0003824,GO:0008152	AT1G79790.1		Haloacid dehalogenase-like hydrolase (HAD) superfamily protein
Locus_1288_Transcript_3/14_Confidence_0.550_Length_4997	4925	5956	6397	6947	2948	3531	3363	4049	3391	4507	33516	34527	37047	38263	3239	3869	5057	5444	4663	5485	4842	5733	3645	4431	34395	33538	34684	33539	mgv1a003654m|PACid:17689287	M.guttatus	0	81.2	PF07986	PTHR16052	KOG4416				AT3G57890.1		Tubulin binding cofactor C domain-containing protein
Locus_1289_Transcript_4/6_Confidence_0.500_Length_1259	1329	1336	1275	1274	604	609	692	696	371	362	2	2	2	2	875	868	1009	999	957	947	997	987	400	357	3	3	3	3	mgv1a001011m|PACid:17682170	M.guttatus	2e-179	90.26	PF08414,PF08030,PF08022,PF01794	PTHR11972:SF5,PTHR11972	KOG0039			GO:0005506,GO:0009055,GO:0016491,GO:0050660,GO:0016021,GO:0055114,GO:0004601,GO:0050664	AT1G19230.1		Riboflavin synthase-like superfamily protein
Locus_1290_Transcript_1/1_Confidence_0.000_Length_428	45	31	33	44	10	9	12	11	8	16	3	0	4	1	30	21	27	35	17	16	19	17	10	17	4	1	5	2
Locus_1291_Transcript_1/1_Confidence_0.000_Length_233	51	48	54	76	9	14	9	14	5	13	3	3	4	3	34	32	43	60	16	23	14	21	6	14	4	4	5	4
Locus_1292_Transcript_4/12_Confidence_0.273_Length_2102	7106	7174	5933	5935	926	941	1007	1029	1661	1683	519	536	576	593	4674	4660	4690	4651	1466	1463	1451	1458	1786	1655	534	522	540	521	mgv1a004929m|PACid:17678498	M.guttatus	0	86.71	PF00171	PTHR11699:SF45,PTHR11699	KOG2450	1.2.1.8	K00130	GO:0016491,GO:0008152,GO:0055114	AT1G74920.1	ALDH10A8	aldehyde dehydrogenase 10A8
[truncated: 52,787 more rows]
[truncated: 17 more columns]
