# Supplementary material for: Transcriptome analysis and identification of genes associated with ω-3 fatty acid biosynthesis in Perilla frutescens (L.) var. frutescens
Source: BMC Genomics. 2016 Jun 24;17:474. doi: 10.1186/s12864-016-2805-0 (PMC4920993; doi:10.1186/s12864-016-2805-0)
Supplement: Additional file 1: — Table S1. Fatty acid composition of perilla developing seeds and leaves. All data are averages of three measurements ± SE. Table S2. Statistical summary of de novo transcriptome assembly and annotation. Table S3. Annotation of 54,079 perilla representative transcripts and their expression in developing seeds and leaf. Transcripts represents as Locus. Raw read count and normalized read count were represented as expression level for each developing seeds and leaves samples. Table S4. Nucleotide sequences of 54,079 perilla representative transcripts in FASTA format. Table S5. Gene ontology analysis of DEG cluster 3, 4, 5 and 10 transcripts of perilla. Table S6. List of gene products for the top 50 DEGs in Cluster 3, 4, 5 and 10. Table S7. Number of identified genes involved in acyl-lipid metabolism of perilla transcriptome. Table S8. List of expressed genes involved in fatty acid and TAG biosynthesis in perilla. Table S9. Information of perilla gene primers (5′ → 3′) used in the qPCR analysis and cDNA cloning. (ZIP 27440 kb) [file 12864_2016_2805_MOESM1_ESM.zip › Table S5_Kim et al.xlsx]

## Sheet: Table S5
Table S5. Gene ontology analysis of DEG cluster 3,4,5 and10 transcripts of Perilla.
GO	GO ID	GO Term	Gene counts
			C3	C4	C5	C10	total
BP(Biological precess)	GO:0007389	pattern specification process	1	1	1	1	4
	GO:0009892	negative regulation of metabolic process	3	0	4	0	7
	GO:0032504	multicellular organism reproduction	2	0	2	0	4
	GO:0044238	primary metabolic process	63	20	49	9	141
	GO:0006810	transport	11	2	3	3	19
	GO:0016043	cellular component organization	41	14	14	3	72
	GO:0010073	meristem maintenance	2	1	1	0	4
	GO:0009791	post-embryonic development	11	7	4	0	22
	GO:0003006	developmental process involved in reproduction	1	2	2	1	6
	GO:0009058	biosynthetic process	90	50	53	28	221
	GO:0006807	nitrogen compound metabolic process	126	56	67	15	264
	GO:0044237	cellular metabolic process	114	49	58	14	235
	GO:0044419	interspecies interaction between organisms	2	3	1	0	6
	GO:0016049	cell growth	2	3	1	0	6
	GO:0009653	anatomical structure morphogenesis	4	2	2	1	9
	GO:0051707	response to other organism	6	8	5	1	20
	GO:0007275	multicellular organismal development	59	35	31	6	131
CC (Cellular component)	GO:0043234	protein complex	25	11	14	7	57
	GO:0019898	extrinsic to membrane	4	2	0	0	6
	GO:0031090	organelle membrane	16	4	8	3	31
	GO:0019867	outer membrane	2	2	1	0	5
	GO:0005789	endoplasmic reticulum membrane	0	1	1	0	2
	GO:0033178	proton-transporting two-sector ATPase complex, catalytic domain	1	0	0	0	1
	GO:0071944	cell periphery	99	53	89	23	264
	GO:0012505	endomembrane system	10	3	5	2	20
	GO:0030529	ribonucleoprotein complex	9	11	6	3	29
MF (Molecular function)	GO:0016787	hydrolase activity	107	50	73	19	249
	GO:0038023	signaling receptor activity	2	0	3	0	5
	GO:0016853	isomerase activity	9	2	8	3	22
	GO:0009975	cyclase activity	0	1	1	0	2
	GO:0016829	lyase activity	28	9	9	4	50
	GO:0008289	lipid binding	10	9	7	0	26
	GO:0030246	carbohydrate binding	1	0	1	0	2
	GO:0022857	transmembrane transporter activity	36	17	22	6	81
	GO:0016740	transferase activity	121	72	62	26	281
	GO:0048037	cofactor binding	7	3	8	8	26
	GO:0008047	enzyme activator activity	2	1	2	0	5
	GO:0004871	signal transducer activity	2	1	1	0	4
	GO:0043167	ion binding	132	55	89	23	299
	GO:0016874	ligase activity	22	10	12	4	48
	GO:0004601	peroxidase activity	1	2	1	0	4
	GO:0016491	oxidoreductase activity	95	19	50	16	180
Total			1279	591	771	229	2870
