# Supplementary material for: Transcriptome analysis and identification of genes associated with ω-3 fatty acid biosynthesis in Perilla frutescens (L.) var. frutescens
Source: BMC Genomics. 2016 Jun 24;17:474. doi: 10.1186/s12864-016-2805-0 (PMC4920993; doi:10.1186/s12864-016-2805-0)
Supplement: Additional file 1: — Table S1. Fatty acid composition of perilla developing seeds and leaves. All data are averages of three measurements ± SE. Table S2. Statistical summary of de novo transcriptome assembly and annotation. Table S3. Annotation of 54,079 perilla representative transcripts and their expression in developing seeds and leaf. Transcripts represents as Locus. Raw read count and normalized read count were represented as expression level for each developing seeds and leaves samples. Table S4. Nucleotide sequences of 54,079 perilla representative transcripts in FASTA format. Table S5. Gene ontology analysis of DEG cluster 3, 4, 5 and 10 transcripts of perilla. Table S6. List of gene products for the top 50 DEGs in Cluster 3, 4, 5 and 10. Table S7. Number of identified genes involved in acyl-lipid metabolism of perilla transcriptome. Table S8. List of expressed genes involved in fatty acid and TAG biosynthesis in perilla. Table S9. Information of perilla gene primers (5′ → 3′) used in the qPCR analysis and cDNA cloning. (ZIP 27440 kb) [file 12864_2016_2805_MOESM1_ESM.zip › Table S6_Kim et al.xlsx]

## Sheet: Table S6
Table S6. List of gene products for the top 50 DEGs in Cluster 3, 4, 5 and 10.
Transcript ID	Normalized read count*	cluster	Gene products	BestMatch proteinID	species	Arabidopsis ID
Locus_348	3825939	3	cruciferin 3	mgv1a005966m	M.guttatus	AT4G28520.1
Locus_29325	2888705	4	RmlC-like cupins superfamily protein	mgv1a005708m	M.guttatus	AT5G44120.3
Locus_29247	3404155	4	cupin family protein	mgv1a003248m	M.guttatus	AT3G22640.1
Locus_2926	1727787	3	RmlC-like cupins superfamily protein	PGSC0003DMP400029982	S.tuberosum	AT5G44120.3
Locus_29337	835332	3	unknown
Locus_28355	589158	3	RmlC-like cupins superfamily protein	mgv1a005708m	M.guttatus	AT5G44120.3
Locus_31783	468404	3	RmlC-like cupins superfamily protein	mgv1a005193m	M.guttatus	AT5G44120.3
Locus_31784	468191	3	RmlC-like cupins superfamily protein	mgv1a005193m	M.guttatus	AT5G44120.3
Locus_29922	980928	4	cupin family protein	mgv1a003361m	M.guttatus	AT3G22640.1
Locus_343	347448	3	RmlC-like cupins superfamily protein	mgv1a005193m	M.guttatus	AT5G44120.3
Locus_151	285483	3	unknown	Medtr5g051010.1	M.truncatula
Locus_53212	317364	4	RmlC-like cupins superfamily protein	mgv1a005708m	M.guttatus	AT5G44120.3
Locus_29313	502000	4	Late Embryogenesis Abundant 4-5	Potri.T111300.1	P.trichocarpa	AT5G06760.1
Locus_30211	422878	4	cupin family protein	mgv1a003248m	M.guttatus	AT3G22640.1
Locus_344	287883	3	RmlC-like cupins superfamily protein	mgv1a005193m	M.guttatus	AT5G44120.3
Locus_349	261319	3	seed storage albumin 4	mgv1a015539m	M.guttatus	AT4G27170.1
Locus_29258	247248	3	seed storage albumin 4	mgv1a015497m	M.guttatus	AT4G27170.1
Locus_31781	208047	3	unknown
Locus_29334	191591	4	seed storage albumin 4	mgv1a015539m	M.guttatus	AT4G27170.1
Locus_29268	184808	4	Concanavalin A-like lectin protein kinase family protein	Phvul.007G239800.1	P.vulgaris	AT5G10530.1
Locus_29324	193465	4	RmlC-like cupins superfamily protein	mgv1a005708m	M.guttatus	AT5G44120.3
Locus_29276	169579	3	Oleosin family protein	mgv1a014985m	M.guttatus	AT3G01570.1
Locus_29266	147631	3	oleosin 1	mgv1a015301m	M.guttatus	AT4G25140.1
Locus_53997	139351	4	dehydrin LEA	mgv1a014012m	M.guttatus	AT2G21490.1
Locus_31765	129087	3	unknown
Locus_29261	120910	3	Aquaporin-like superfamily protein	mgv1a012158m	M.guttatus	AT1G73190.1
Locus_29267	164194	4	Late embryogenesis abundant protein (LEA) family protein	mgv1a015957m	M.guttatus	AT1G52690.1
Locus_31812	118974	3	seed storage albumin 4	mgv1a015497m	M.guttatus	AT4G27170.1
Locus_510	108886	3	early nodulin-like protein 2	mgv1a013383m	M.guttatus	AT4G27520.1
Locus_29249	119992	4	hydroxysteroid dehydrogenase 1	mgv1a009201m	M.guttatus	AT5G50600.1
Locus_29296	127308	4	LEA protein, putative	mgv1a021925m	M.guttatus	AT3G53040.1
Locus_29270	111543	3	RmlC-like cupins superfamily protein	mgv1a005048m	M.guttatus	AT2G18540.1
Locus_29260	105304	3	Oleosin family protein	Solyc12g010920.1.1	S.lycopersicum	AT3G01570.1
Locus_3768	165329	4	Protein of unknown function DUF455	mgv1a008387m	M.guttatus	AT1G06240.1
Locus_53216	108130	4	RmlC-like cupins superfamily protein	mgv1a005708m	M.guttatus	AT5G44120.3
Locus_31759	113683	3	RmlC-like cupins superfamily protein	Solyc09g072560.2.1	S.lycopersicum	AT5G44120.3
Locus_1162	113021	5	heat shock cognate protein 70-1	mgv1a002667m	M.guttatus	AT5G02500.1
Locus_29272	89073	3	RmlC-like cupins superfamily protein	mgv1a005561m	M.guttatus	AT2G28490.1
Locus_22029	87515	3	fatty acid desaturase 8 (FAD8)	cassava4.1_024921m	M.esculenta	AT5G05580.1
Locus_53215	86561	4	RmlC-like cupins superfamily protein	mgv1a005708m	M.guttatus	AT5G44120.3
Locus_362	69573	4	acyl carrier protein 4	mgv1a022656m	M.guttatus	AT4G25050.1
Locus_53223	108351	4	Late embryogenesis abundant protein (LEA) family protein	mgv1a020723m	M.guttatus	AT5G44310.2
Locus_31792	76544	3	unknown
Locus_361	72596	4	oleosin 1	mgv1a015669m	M.guttatus	AT4G25140.1
Locus_30066	139480	4	unknown
Locus_31780	82377	4	embryonic cell protein 63	GSVIVT01033739001	V.vinifera	AT2G36640.1
Locus_30645	80766	4	unknown
Locus_135640	78357	3	Stearoyl-acyl-carrier-protein desaturase (FAB2)	mgv1a007932m	M.guttatus	AT2G43710.1
Locus_31762	72482	3	unknown
Locus_733	57468	4	fatty acid desaturase 2 (FAD2)	Lus10004175	L.usitatissimum	AT3G12120.1
* The highest read count was taken among 1-4 weeks seed developments.
