# Supplementary material for: Transcriptome analysis and identification of genes associated with ω-3 fatty acid biosynthesis in Perilla frutescens (L.) var. frutescens
Source: BMC Genomics. 2016 Jun 24;17:474. doi: 10.1186/s12864-016-2805-0 (PMC4920993; doi:10.1186/s12864-016-2805-0)
Supplement: Additional file 1: — Table S1. Fatty acid composition of perilla developing seeds and leaves. All data are averages of three measurements ± SE. Table S2. Statistical summary of de novo transcriptome assembly and annotation. Table S3. Annotation of 54,079 perilla representative transcripts and their expression in developing seeds and leaf. Transcripts represents as Locus. Raw read count and normalized read count were represented as expression level for each developing seeds and leaves samples. Table S4. Nucleotide sequences of 54,079 perilla representative transcripts in FASTA format. Table S5. Gene ontology analysis of DEG cluster 3, 4, 5 and 10 transcripts of perilla. Table S6. List of gene products for the top 50 DEGs in Cluster 3, 4, 5 and 10. Table S7. Number of identified genes involved in acyl-lipid metabolism of perilla transcriptome. Table S8. List of expressed genes involved in fatty acid and TAG biosynthesis in perilla. Table S9. Information of perilla gene primers (5′ → 3′) used in the qPCR analysis and cDNA cloning. (ZIP 27440 kb) [file 12864_2016_2805_MOESM1_ESM.zip › Table S7_Kim et al.xlsx]

## Sheet: Table S7
Table S7. Number of identified genes involved in acyl-lipid metabolism of perilla transcriptome
Category of acyl-lipid metabolism	# of At genes*	# of perilla genes
		after filtering**
FA synthesis	43*	42
FA elongation, Desaturation	27	34
Pro galactolipid, Sulfolipid 1	37	17
Pro galactolipid, Sulfolipid 2	23	14
EU galactolipid, Sulfolipid	36	22
TAG biosynthesis	86	67
EU phospholipid	73	43
TAG&FA degradation	61	43
FA elongation & wax	189	76
Sphingolipid 1	22	6
Sphingolipid 2	12	4
Mit FA & Lipoic Acid	18	12
Mit phospholipid	24	9
Lipid trafficking	6	6
Cutin synthesis 1	14	7
Cutin synthesis 2	98	38
suberin synthesis 1	32	12
suberin synthesis 2	7	10
Oxylipin metabolism 1	66	43
Oxylipin metabolism 2	3	3
Phospholipid signaling	98	46
Total	975	540
* indicates unique transcript that after remove redundant transcripts
** Transcript chosen that only more than 1,000 normalized expression at one loci gene
