# Supplementary material for: Transcriptome analysis and identification of genes associated with ω-3 fatty acid biosynthesis in Perilla frutescens (L.) var. frutescens
Source: BMC Genomics. 2016 Jun 24;17:474. doi: 10.1186/s12864-016-2805-0 (PMC4920993; doi:10.1186/s12864-016-2805-0)
Supplement: Additional file 1: — Table S1. Fatty acid composition of perilla developing seeds and leaves. All data are averages of three measurements ± SE. Table S2. Statistical summary of de novo transcriptome assembly and annotation. Table S3. Annotation of 54,079 perilla representative transcripts and their expression in developing seeds and leaf. Transcripts represents as Locus. Raw read count and normalized read count were represented as expression level for each developing seeds and leaves samples. Table S4. Nucleotide sequences of 54,079 perilla representative transcripts in FASTA format. Table S5. Gene ontology analysis of DEG cluster 3, 4, 5 and 10 transcripts of perilla. Table S6. List of gene products for the top 50 DEGs in Cluster 3, 4, 5 and 10. Table S7. Number of identified genes involved in acyl-lipid metabolism of perilla transcriptome. Table S8. List of expressed genes involved in fatty acid and TAG biosynthesis in perilla. Table S9. Information of perilla gene primers (5′ → 3′) used in the qPCR analysis and cDNA cloning. (ZIP 27440 kb) [file 12864_2016_2805_MOESM1_ESM.zip › Table S8_Kim et al.xlsx]

## Sheet: Table S8
Table S8. List of expressed genes involved in fatty acid and TAG biosynthesis in perilla.
Acyl-metabolism	Gene	Perilla ID	At ID	Evalue*	Identity	Highest level in seeds**	Expression value in leaf**	log2 foldchange
								leaf_vs_seed_1W	leaf_vs_seed_2W	leaf_vs_seed_3W	leaf_vs_seed_4W
De novo FA biosynthesis and export from plastid	WRI1	Locus_23825	AT3G54320.1	3e-101	81.8	41263	23596	-0.267279	0.946176	0.783644	0.349566
	PDH(E1 α)	Locus_2112	AT1G01090.1	0	90.7	12780	3996	-0.918719	1.70946	0.166483	-3.43551
	PDH(E1ß)	Locus_25208	AT2G34590.1	0	84.8	765	3258	-2.07252	-2.49928	-3.09286	-3.42348
	EMB3003(E2)	Locus_33306	AT1G34430.1	5e-178	92.4	10734	5381	-0.495032	1.14146	0.420331	-0.0746171
	LTA2 (E2)	Locus_5104	AT3G25860.1	9e-175	88.2	5892	549	0.367416	3.45539	1.07399	-2.29348
	LPD1 (E3)	Locus_7407	AT3G16950.1	0	89.4	11023	1120	-0.180376	3.34299	1.87008	-1.72434
	α-CTa	Locus_8492	AT2G38040.1	0	81.3	29225	14081	-0.382912	1.1823	0.837741	0.236437
	α-CTb	Locus_2178	AT2G38040.1	2e-174	81.4	552	3541	-2.64764	-4.99158	-5.93278	-4.64692
	ß -CT	Locus_53041	ATCG00500.1	2e-48	88	11	1	0.773132	3.47921	1.23324	0.110994
	BC	Locus_22078	AT5G35360.1	0	88	14789	3919	-1.20833	1.95428	-0.0294074	-3.02749
	BCCP1	Locus_29162	AT5G16390.1	3e-54	78.2	3468	1031	-1.03943	1.75742	1.12607	0.43899
	BCCP2	Locus_17340	AT5G15530.1	8e-60	80	2300	376	-0.163148	2.65287	1.79345	-2.83854
	MCMT	Locus_14579	AT2G30200.1	8e-107	85.7	4617	1253	-0.850893	1.9363	0.637824	-1.40761
	KASIII	Locus_10821	AT1G62640.1	0	79.4	1265	754	-0.938235	0.787692	-0.0653408	-1.26846
	KAR	Locus_1445	AT1G24360.1	1e-53	73.7	5203	2641	-0.750704	1.01786	-1.05546	-2.77941
	HAD	Locus_19332	AT5G10160.1	9e-97	84.5	6143	29720	-3.3	-2.46	-2.44	-2.72
	EAR	Locus_25443	AT2G05990.1	2e-179	85.4	401	1570	-2.61	-1.92	-2.65	-2.23
	FATA	Locus_29919	AT3G25110.1	7e-150	88.1	4540	1119	-1.14	2.06	1.37	-0.08
	FATB	Locus_6603	AT1G08510.1	5e-104	86.4	7177	2011	1.87	0.43	-0.08	0.26
	FAB2(SAD)	Locus_13564	AT2G43710.1	0	84.6	78357	360	0.4	7.8	7.45	3.27
	DES6 (SAD)	Locus_9486	AT1G43800.1	1e-145	74	1535	4786	-2.93	-1.6	-2.93	-3.65
	KASI	Locus_26341	AT5G46290.1	0	87.4	12109	2094	-0.75	2.58	0.85	-2.14
	KASII(FAB1)	Locus_1373	AT1G74960.1	0	86.8	14277	10015	-0.549962	0.594146	0.317961	0.0209679
	LACS8	Locus_3838	AT2G04350.1	0	73.7	4406	1653	1.19	-0.08	0.73	1.4
	LACS9	Locus_23636	AT1G77590.1	2e-48	82.4	13122	8532	-0.471409	0.716474	0.695045	0.255524
ER-desaturases	FAD2	Locus_733	AT3G12120.1	0	79.7	57649	8746	-1.5973	2.74456	2.74983	1.36828
	FAD3	Locus_22029	AT2G29980.1	0	68.8	87515	3552	-0.917068	4.2733	4.65269	-0.091473
	FAD8	Locus_5107	AT5G05580.2	3e-162	82.1	1044	7177	-2.73966	-6.32713	-7.09524	-8.26531
Acyl-CoA-dependent TAG synthesis in Kennedy pathway	GPAT9	Locus_10180	AT5G60620.1	1e-149	80.8	1058	447	0.895784	1.28208	0.864146	-0.252026
	LPAT2	Locus_6587	AT3G57650.1	0	80.6	1072	929	0.098724	0.227007	-0.300999	-0.361447
	DGAT1	Locus_14696	AT2G19450.1	0	78.6	1314	278	-0.363726	0.126848	1.49244	2.23785
	DGAT2	Locus_12629	AT3G51520.1	1e-137	67.4	875	103	1.42673	2.78621	2.48955	3.07196
	DGAT3	Locus_1560	AT1G48300.1	8e-22	41.9	1367	1439	-0.602867	-0.0165504	-0.219853	-0.168062
PC-mediated TAG synthesis	LPCAT	Locus_43749	AT1G12640.1	0	82.1	6559	4910	-0.279127	0.507688	0.4476	0.0760218
	CPT1	Locus_7821	AT1G13560.1	0	79.2	1360	549	1.37	1.23	0.81	-1.24
	CPT2	Locus_22567	AT3G25585.1	2e-117	87.6	70	133	-1.10173	-0.873256	-2.0298	-2.83143
	PDAT1	Locus_7255	AT5G13640.1	0	73.4	511	731	-0.767195	-0.481131	-1.43239	-1.74711
	PDAT2	Locus_29208	AT3G44830.1	2e-178	76.6	18873	34	0.71	8.5	9.22	7.47
	PDCT	Locus_15867	AT3G15820.1	2e-76	72.6	4593	589	-0.0260844	2.97896	2.47888	-0.40699
Oil-boy proteins	OLN-15KD	Locus_31790	AT5G40420.1	2e-21	51.4	7229	1	2.62944	9.93116	11.3792	12.7429
	OLN-16KD	Locus_31788	AT3G18570.1	5e-30	66.1	4157	2	1.55833	10.1734	10.8622	11.3854
	OLN-18KD	Locus_29266	AT4G25140.1	5e-34	65.1	147631	5	2.93008	14.3292	14.9099	14.4022
	OLN-19KD	Locus_29276	AT3G01570.1	8e-25	69.1	169579	3	5.58962	15.0618	15.8446	14.9586
* TBLASTX was performed with AtID as a query (E-value < 1e-10) to Perilla transcripts.
** Normalized expression value
