# Supplementary material for: Transcriptome analysis and identification of genes associated with ω-3 fatty acid biosynthesis in Perilla frutescens (L.) var. frutescens
Source: BMC Genomics. 2016 Jun 24;17:474. doi: 10.1186/s12864-016-2805-0 (PMC4920993; doi:10.1186/s12864-016-2805-0)
Supplement: Additional file 1: — Table S1. Fatty acid composition of perilla developing seeds and leaves. All data are averages of three measurements ± SE. Table S2. Statistical summary of de novo transcriptome assembly and annotation. Table S3. Annotation of 54,079 perilla representative transcripts and their expression in developing seeds and leaf. Transcripts represents as Locus. Raw read count and normalized read count were represented as expression level for each developing seeds and leaves samples. Table S4. Nucleotide sequences of 54,079 perilla representative transcripts in FASTA format. Table S5. Gene ontology analysis of DEG cluster 3, 4, 5 and 10 transcripts of perilla. Table S6. List of gene products for the top 50 DEGs in Cluster 3, 4, 5 and 10. Table S7. Number of identified genes involved in acyl-lipid metabolism of perilla transcriptome. Table S8. List of expressed genes involved in fatty acid and TAG biosynthesis in perilla. Table S9. Information of perilla gene primers (5′ → 3′) used in the qPCR analysis and cDNA cloning. (ZIP 27440 kb) [file 12864_2016_2805_MOESM1_ESM.zip › Table S9_Kim et al.xlsx]

## Sheet: Table S9
Table S9. Information of perilla gene primers (5'-->3') used in the qRT-PCR analysis and cDNA cloning
Gene	Forward	Reverse	Uses
PDH(E1 α)	TGAGCTTCGTGACCCTGCTG	TCCAAATCCCTTCGGGTCAG	qRT-PCR
PDH(E1ß)	GCCAAGGGTCTGATGAAGGC	TCACGAGAGTCTTGGCAGCTTG
EMB3003(E2)	AGGGTGGTGGCGTCACCTTA	AGCACCCTGCATTGTCGTGA
LTA2 (E2)	GTCGAAGGCTGCAGCGAGTT	CACAGGATGCTGAGCCAACG
LPD1 (E3)	GGAACGACCACGTGCTGAAC	CAACTTGGCCAGTCCTTCCC
α-CTa	TTCCGGGCAATAGGAGTTGG	GGCCCATTGAAATGAATGCC
α-CTb	TAAGGGCGCCACCAAAGATG	AGGAACCACCTGCAAACCCA
ß -CT	ATCAAAGAAAGACAGGATTA	CTCAAACTCCCTTCTTGCAT
BC	TGCCGAGAGCATGGAATCAA	AAGGCGCATTCCACGTCCT
BCCP1	GCTCCAGCAAAGCCGAAGTC	TAAAGGCGTGTCCACGCTGA
BCCP2	ATGCGGCCTCTGGATCATCA	TCATTCATCAGTTTCATTGCCTCA
MCMT	CGAATGACGGTCCGGTTAGC	GGTCTTCACGGTTGTCTCCCA
KASIII	ACGAGTGCTGCCTCGATTCC	ATCGCGAGTGCCTTAAGCGT
KAR	TTTGGCTCTCGGGAAAGCTG	TCATCAGCAAACCATCCCTTG
HAD	GATTATGCCTGGCGTGCTCA	GCCTTGCCTTCCATCTTTGC
ER	GCGCTATGCTGGCTCTTCCA	CCCGGATTTATGATGGGAAGAAA
FATA	CGAAAGTTGGGCTTGTGCCT	CCCTGAAGCCCTGAAACTGC
FATB	TTGGCTGGATTCTTGAGAGTGCT	TGGTCCGTCCCTTCACGATT
FAB2	AACGGCTGGGAGCATACACG	CCTCAGCTCTAGCGGCTTCA
DES6	CAGCTGTCGCTCAGCGTCTC	GATCTTCGGTCCCTGCTTGG
KASI	TCTGGCGTTTCACCTGAGGA	GGTGGGATGAAGCCATCCAG
KASII (FAB1)	TGCTTGCAATGGATCTGGGA	ATCCCAGGGACGTGAGGCTT
LACS8	TGGCTATGGATCGGCACTGA	CCCGAACCAGCTTCCTTCAA
LACS9	GGCTTTGGTGGTGGCTTCAC	TCCGGTGTCCAAGGTTCAGG
FAD2	GTGTCCCGTTGCTTGTGGTG	TAGTGCGGCATGGTCGAGAA
FAD3	CCCTTCAAGATCGCCGACAT	ACTCCCGTGCCCACAATCAT
FAD7/8	TGGCCAGTATCTCTCCAATTCCA	GGAATGGCTGCCCGAATATC
GPAT9	CCGAATTGGATTTGGATCGC	TCCCAAGCACCACAAAGGAAA
LPAT2	GCGTTCATTTGTTCCAGCCA	TCACCGAAGGAACCCTCAGC
DGAT1	TGGAATGCGAGGACAGTGGA	GATACCCGAGAACGCCCAAA
DGAT2	ACCGGCAAACCTCTGGTTCC	TTCGCAACCTCTTCGGTGGT
DGAT3	GCCGCCTACTTCTTCGAGCA	CCATGCATTTGCACCCTGAA
LPCAT	TATTTCCGGCCTGGGATTCA	TCCATGCCATACTGCACTCACA
CPT1	GCATGCTGTTAGCCTTGGCA	GCAATGGCGAAAGGCAGGTA
CPT2	ATGTGTGGGCGGAGCACTTT	CACAGGACAGAGAAGCAGCCA
PDAT1	GCTAAAGGGTGGCGTGGAAA	CGATCACCTCCCAGCTCGTC
PDAT2	CGGCTGCTTAAAGGGTGGAG	GACGCGCAATACGTCCTCAA
PDCT	ACCACACTCCACCGGTTGCT	ATTCCCGACTGGGAAATCCG
OLN-15KD	CACGTCCCAAGTGCTTGCC	GATGCCGAAGACACCGGAAG
OLN-16KD	CTCCTCCTTTCCGGCCTCAC	AGCCGGGTCCTCGCGTAGT
OLN-18KD	CGCCACGACCCGTACAAAC	CCGCCAGGATCACGAACAC
OLN-19KD	TCCACCCACACCAAATCCAA	GGGCTGAAGATCACGAAGAGC
WRI1	TATCGCGGTGTAGCAAGGCA	GACATGCACCTCCGGTAGGAA
Actin	GACCTTCAATGTGCCAGCCA	GGCTCGGCAGTTGTGGTAAA
FAD2 cDNA	ATGGGTGCTGGAGGGCGAAT	CTAAAGCTTGTTATTGTACCAG	cDNA cloning
FAD3 cDNA	ATGGCCGTTTCTTCCGGTG	CTAAATCTTTTTGGAAGGAA
PDCT cDNA	ATGAACGGAACCACCACCA	TCACTTGGGAGACTTGTGC
